# Supplementary material for: Effects of Omega-3 Fatty Acid Supplementation on Diabetic Nephropathy Progression in Patients with Diabetes and Hypertriglyceridemia
Source: PLoS One. 2016 May 2;11(5):e0154683. doi: 10.1371/journal.pone.0154683 (PMC4852914; doi:10.1371/journal.pone.0154683)
Supplement: S1 Dataset — (XLSX) [file pone.0154683.s001.xlsx]

## Sheet: O3FA
start date	end date	GFR1	GFR2	dose	sex	age	DM Dx	Dmduration	HTN	SBP	DBP	ACEi	ARB	fenofibrate	CCB	SU	Metformin	DPP4i	TZD	ezetimibe	statin	insulin	Alcohol	Smoking	Height_m	Body_weight_kg	BMI	CRP_0	CRP_1	ACRdate1	basal	WBC_0	Hb_0	AST_0	ALT_0	uricacid_0	albumin_0	BUN_0	Cr_0	Tg_0	totalcholesterol_0	HDL_0	basalACR	date1	ACR_0	HbA1c_0	AC_0	PC_0	date2
2006-11-17	2012-01-25	89	94	2000	1	79	1999-01-01	7.88219	1	142	83	0	1	0	1	1	1	0	1	0	1	0	2	3	173	91	30.41	0.278	0.4	2011-10-21	2006-11-13			98	104	5.6	5.7	9.8	1	221	134	37	2006-01-20	-0.824658	6.77	7.2	149	171	2006-11-13
2006-12-15	2008-06-05	52	51	2000	1	66	1997-01-01	9.9589	1	128	74	0	1	1	1	1	0	0	0	0	0	0	1	2	171.5	74.7	25.4	1.7	18.8	2008-06-03	2006-08-24	9540	13.4	18	14	7.3	3.7	23	1.3	420	215	27	2007-05-16	0.416438	100.89	7.1	134	158	2008-06-03
2006-12-15		91	90	4000	2	66	2003-01-01	3.95616	1	137	69	0	0	0	1	0	1	1	0	0	0	0	0	0	152	66	28.5665	11.1	3.31	2005-12-14	2006-12-11	12610	12.9	13	19	6.2	4.4	12.7	0.7	897	209	39	2005-12-14	-1.00274	25.87	7	133	211
2006-12-20	2012-09-21	102	96	2000	2	56	1989-01-01	17.9781	0	120	80	0	0	0	0	0	1	0	0	0	0	0	0	0	152.3	46	19.83	0.43	0.55	2011-09-15	2006-12-13			20	22	5	5.1	15.3	0.6	341	147	45	2010-12-28	4.02466	25.81	7.5	157	250	2006-12-13
2006-12-28	2014-10-17	89	79	2000	1	46	2005-04-18	1.69589	1	130	80	0	1	1	0	1	1	0	0	0	0	0	1	1	170	83	28.7197	5.27	3.4	2012-12-20	2006-12-15	13620	14.4	32	15	7.6	4.6	13.7	1	593	199	47	2012-12-20	5.98356	139.5	7	122	217
2007-01-02	2014-08-01	65	74	2000	2	70	1993-01-01	14.011	0	128	52	0	1	0	1	1	1	0	0	0	1	0	0	0	160	69	26.95	0.68	0.3	2011-04-19	2006-12-26			15	14	4.8	4.5	13.3	1	315	186	44	2008-06-04	1.42192	9.11	6.8	138	260	2006-12-26
2007-01-02	2014-05-20	65	57	2000	2	70	1993-01-01	14.011	1	120	80	0	1	0	1	1	1	0	0	0	1	0	0	0	159.9	68.3	26.7131	0.68	0.33	2008-06-04	2006-12-26			15	14	4.8	4.5	13.3	1	315	186	44	2008-06-04	1.42192	9.11	6.8	138	260
2007-01-19	2011-07-20	69	72	2000	1	54	2006-01-01	1.04932	1	110	70	0	1	0	0	0	1	1	0	1	1	0	0	1	169.9	71	24.6	0.9	0.52	2010-10-25	2006-11-06	6400	14.5	36	32	6.8	5.2	16.2	1.2	217	204	52	2010-08-06	3.54795	37.14	8.9	210	268	2006-11-06
2007-01-29		69	68	2000	2	62	2001-01-01	6.07945	1	130	80	0	0	0	0	0	1	0	0	1	1	0	0	0	151	56.2	24.648	19.2	9.16	2005-01-10	2007-01-03			23	18	4.2	4.5	18.1	0.9	292	142	38	2005-01-10	-2.05205	0	6.5	109	170
2007-02-01	2010-03-18	102	101	2000	1	46	2005-12-01	1.16986	1	142	83	0	1	1	0	1	1	0	0	0	0	0	1	2	169	55.7	19.5	1.33	0.69	2007-01-29	2007-01-29			17	18	5.5	4.9	11.3	0.9	226	189	39	2005-12-02	-1.16712	6.21	6.4	119	156	2008-03-10
2007-02-06	2009-01-13	74	52	2000	2	53	2001-01-01	6.10137	1	157	97	0	1	0	1	0	1	0	0	0	1	1	0	0	154	50.5	21.29	29.19	16.16	2009-03-26	2007-01-29	8930	12.7	21	21	6.4	4.5	26.1	0.9	305	258	49	2008-11-21	1.79178	5190.91	15	413		2007-01-29
2007-02-07		100	100	2000	1	48	2012-01-01	-4.90137	1	136	82	0	1	0	1	0	1	0	0	1	1	0	1	2	160.5	78	30.2792	1.47	1.21	2010-03-26	2007-04-09			43	84	6.3	4.9	17.1	0.9	371	200	43	2010-03-26	3.13151	15.42		112
2007-02-14	2012-10-24	90	89	2000	1	47	1996-01-01	11.1288	0	125	79	0	1	1	0	1	1	0	0	1	0	0	1	2	176	76	24.54	0.48	0.4	2009-09-25	2007-02-06	6230	16.4	64	65	6.2	5	14.8	1.1	272	123	64	2005-11-24	-1.22466	6.77	6	110	182	2009-09-25
2007-02-20	2012-03-14	41	48	2000	1	66	1992-01-01	15.1479	1	110	70	1	0	0	0	1	1	0	1	0	1	0	0	0	167.1	87	31.16			2007-06-15	2007-02-20	7060	13.5	30	26	6.7	4.4	29.6	1.7	670	148	33	2007-03-15	0.0630137	144.31	10.4	140		2007-02-20
2007-02-21	2014-08-01	117	129	4000	1	27	2005-10-23	1.33151	1	120	80	0	0	1	0	0	1	0	0	0	0	1	0	0	169.3	74.7	26.06	0.97	0.85	2009-06-01	2007-02-21	8270	14.5	46	61	6.4	4.5	14	0.9	569	220	46	2005-10-24	-1.32877	24.27	6.7	140	142	2009-06-01
2007-03-06		81	73	1000	1	60	2007-10-15	-0.610959	1	126	75	0	1	0	1	0	1	1	0	0	0	0	0	0	175	83	27.102	0.33	0.23	2007-11-05	2007-02-27	7260	15.5	40	49	7.2	4.9	12.7	1.1	218	143	33	2007-11-05	0.668493	9.72		157
2007-03-06		77	86	2000	1	51	2010-04-08	-3.09315	0	130	74	0	0	0	0	1	1	0	0	0	1	0	1	1	164.5	60	22.1727	1.09	0.73	2012-04-27	2007-02-28	8390	15	18	27	6.6	4.5	9.2	1.1	220	161	36	2012-04-27	5.14795	6.31		114
2007-03-20		67	67	2000	1	71	2011-04-28	-4.10959	1	132	68	0	1	0	0	0	1	1	0	0	1	0	1	2	166	94	34.1124			2011-04-28	2007-03-15	7590	14.5	38	21	7	4.5	9.8	1.1	286	180	60	2011-04-28	4.10959	7.81		119
2007-03-27	2009-04-27	46	46	2000	1	70	1997-01-01	10.2384	1	120	80	0	1	0	0	0	1	0	0	0	0	0	0	1	160	66.5	25.98	0.26	0.49	2007-08-16	2007-03-20	6480	16	22	29	5.3	4.7	19.9	1.5	299	159	35	2007-06-26	0.249315	18.53	7.6	151	255	2007-03-20
2007-04-12		64	73	2000	2	73	2001-01-01	6.27945	1	108	56	0	1	0	1	0	1	0	0	0	0	0	0	0	160	77	30.0781	3.07	1.91	2007-07-03	2007-04-05	10620	13.8	26	20	8.6	4.7	13.7	0.9	278	177	52	2007-07-03	0.224658	13.15	6.6	124	197
2007-04-23		55	54	2000	1	72	2008-03-07	-0.873973	1	165	75	0	1	0	1	1	1	0	0	0	1	0	0	0	172	76	25.6896	23.9	18.69	2010-06-04	2007-04-23	5240	16.4	57	69	9.7	4.7	17.6	1.3	263	237	40	2010-06-04	3.11781	25.71		122
2007-05-09	2009-11-07	110	103	2000	1	50	2005-11-11	1.49041	1	130	90	1	0	0	0	0	1	0	0	0	1	0	1	1	175	91	29.71	0.89	0.77	2007-08-22	2007-05-06	7290	15.1	24	24	6.1	5.2	12.9	0.7	299	164	43	2007-05-07	-0.00547945	55.21	5.8	102	96	2007-05-06
2007-05-16	2014-08-01	78	77	2000	1	67	2004-01-01	3.3726	1	130	70	0	0	0	0	1	1	0	1	0	1	0	1	2	173	77	25.73	2.29	0.85	2007-08-22	2007-04-27			20	19	6.3	4.7	14.6	1.2	202	136	41	2007-04-27	-0.0520548	54.4	6.9	131	312	2007-04-27
2007-05-23	2013-11-20	67	59	2000	2	65	2008-03-31	-0.857534	0	130	88	1	0	0	0	0	1	0	0	0	1	0	0	0	167	65	23.3067			2010-06-11	2007-05-23	6660	12.8	19	12	4.8	4.5	21.8	1.1	313	150	39	2010-06-11	3.05479	18.07	7.4	149		2012-09-01
2007-06-07		78	77	2000	1	67	2004-01-01	3.43288	1	173	72	0	1	0	0	1	1	0	1	0	1	0	1	1	173	72	24.0569	5.35	0.49	2007-05-17	2007-06-05	4040	13.2	24	20	4.9	4.6	14	1	132	104	32	2007-05-17	-0.0575342	10.96	9.3	149	171
2007-06-12	2014-06-10	106	106	1000	1	40	2001-07-19	5.90137	1	112	70	0	1	0	1	0	1	0	0	0	1	0	1	2	174.6	88	28.87			2011-04-22	2007-03-13			24	40	5.8	5.2	13.9	0.9	420	201	41	2009-05-19	1.93699	24.73	8.3	139	228	2007-03-13
2007-06-12		106	106	1000	1	40	2005-12-22	1.47123	1	133	76	0	1	0	1	0	1	0	0	0	1	0	2	3	165	64	23.5078			2011-04-22	2007-03-13			24	40	5.8	5.2	13.9	0.9	420	201	41	2011-04-22	3.86301	19.25	8.3	139	228
2007-06-13		64	57	2000	1	49	2009-08-29	-2.2137	1	129	76	0	0	0	1	1	0	1	1	0	1	0	2	3	169.7	82.3	28.5783	4.46	2.58	2010-03-16	2007-06-07	9450	14.2	63	99	7.7	4.8	11.7	1.3	305	144	35	2010-03-16	2.7589	58.92	7	106
2007-06-14	2008-11-10	78	89	2000	2	44	1993-01-01	14.4575	1	146	82	0	1	0	0	0	1	0	0	1	1	1	2	3	159.5	57.8	22.72			2007-12-07	2007-06-05	3870	11.7	31	26	5.3	4.6	11.7	1	283	250	35	2007-10-11	0.326027	764.71	7.9	167	226	2007-06-05
2007-06-14	2013-11-06	76	89	2000	2	68	2003-01-01	4.45205	1	144	78	0	0	0	1	1	1	0	0	0	1	0	0	0	154	61	25.72	0.55	1.29	2013-08-07	2007-06-05	7810	12.6	19	11	4.1	4.5	18.8	0.7	238	161	35	2008-09-17	1.26301	28.63	5.8	116	126	2007-06-05
2007-06-18	2014-08-01	82	69	2000	1	58	1993-01-01	14.4685	1	100	60	0	1	0	1	0	0	0	0	0	1	1	1	2	173	84	28.07	1.27	0.9	2011-05-01	2008-05-06	7010	15.5	24	45	5.7	4.8	12.4	1	222	192	39	2011-03-17	3.74795	16.97	7.8	135	277	2008-05-06
2007-06-18	2014-08-29	82		2000	1	58	1993-01-01	14.4685	1	136	85	0	1	0	1	0	1	0	0	0	1	1	2	3	172	82	27.7177	1.27	0.9	2011-03-17	2008-05-06	7010	15.5	24	45	5.7	4.8	12.4	1	222	192	39	2011-03-17	3.74795	16.94	7.8	135	277
2007-06-21	2010-07-05	79	89	2000	1	65	2000-01-01	7.47397	0	100	60	0	1	0	0	0	1	0	0	0	1	0	0	0	154	61.45	25.91	0.16	0.32	2008-06-20	2007-06-21	5550	14.3	34	55	4.9	4.6	21.5	1.2	208	138	47	2007-06-21	0	7.5	6.7	127	195	2007-06-21
2007-07-04	2014-08-01	58	58	4000	1	63	2007-05-14	0.139726	1	113	63	0	0	0	1	0	0	0	0	0	0	0	0	0	165	64	23.51	12.7	0.8	2008-11-24	2007-07-04	8250	11.2	16	11	9.1	4.4	32.3	1.3	420	180	32	2007-06-14	-0.0547945	1719.23		114		2007-07-04
2007-07-04		58	58	4000	1	63	2008-01-21	-0.550685	1	120	80	0	1	0	1	0	0	0	0	0	0	0	1	1	165	67	24.6097	12.7	0.49	2007-06-13	2007-07-04	5930	13.8	16	11	9.1	4.4	32.3	1.3	420	180	32	2007-06-13	-0.0575342	1719.23	114
2007-07-05	2014-08-01	60	83	2000	1	59	2009-01-01	-1.49589	0	134	89	0	0	0	0	0	1	0	0	0	0	0	0	1	166	66	23.95			2009-05-26	2007-06-28	6790	15.5	50	40	4.7	4.9	16.2	1.3	97	132	36	2009-03-06	1.67123	10.11		86		2009-05-26
2007-07-05		74	83	2000	1	59	2009-02-01	-1.58082	0	130	90	0	0	0	0	0	1	0	0	0	1	0	0	0	167	69	24.7409	0.77	0.85	2009-05-26	2009-05-26	6790	15.5	35	36	7	4.9	13.3	0.88	189	160	36	2009-05-26	1.89315	7.86	6.3	102	190
2007-08-16		74	74	1000	2	71	1999-01-01	8.6274	1	120	70	0	1	1	1	1	1	0	0	0	0	0	0	0	157.5	62.5	25.1953			2012-01-02	2007-08-16	5840	11.6	25	32	5.2	4.6	23.9	0.8	732	193	34	2012-01-02	4.38356	80.41	8.2	187	246
2007-09-12	2013-07-16	52	57	2000	1	64	2006-10-10	0.923288	1	135	80	0	1	0	0	1	1	0	0	0	1	0	2	3	175	75	24.49			2010-01-08	2007-09-05			16	18	7.7	4.4	18.3	1.4	637	171	32	2009-07-16	1.84384	17.8	6.7	123	186	2007-09-05
2007-10-09		68	70	2000	1	55	2007-10-09	0	1	110	80	0	1	0	1	0	1	1	0	0	1	0	1	1	178	87	27.4587	1.26	1.57	2007-09-28	2007-10-09	6300	16	18	26	7.6	5	17.9	1.2	412	184	40	2007-09-28	-0.030137	9.65		128
2007-10-09		62	72	2000	1	46	2005-01-01	2.76986	0	120	80	0	0	1	0	0	1	1	0	0	0	0	1	1	170	74	25.6055	0.63	0.67	2006-08-14	2007-10-01	6620	16.1	17	24	4.7	4.8	19.2	1.3	456	158	33	2006-08-14	-1.15342	19.21	6.4	118	169
2007-10-16	2014-08-01	100	93	2000	2	52	2002-01-01	5.79178	0	120	80	0	0	0	0	0	1	0	0	0	0	0	0	0	160	56	21.87	1.2	0.89	2010-07-19	2007-11-07			12	7	4.1	4.3	13.9	0.7	104	124	35	2007-11-07	0.060274	5.57	5.9	104	109	2007-11-07
2007-10-19		76	76	4000	1	53	2009-07-01	-1.70137	1	123	71	0	1	0	0	0	1	0	0	0	1	0	1	1	164	75	27.8852	0.72	0.48	2007-02-22	2007-07-19	5050	13.2	33	30	7.4	4	15.6	1.1	606	165	35	2007-02-22	-0.654795	6.46	6.3	123	107
2007-11-16		50	48	4000	1	61	2008-11-07	-0.978082	1	138	81	0	1	0	0	0	1	1	0	0	1	0	1	0	166.3	75	27.1192			2008-11-14	2007-11-09	8460	16.1	26	46	8.7	4.4	23.1	1.5	597	268	41	2008-11-14	0.99726	43.52		120
2007-11-23	2014-08-01	72	80	2000	1	46	2006-01-01	1.89315	1	114	73	0	1	1	0	0	1	0	0	0	0	0	1	2	173.9	74.4	24.6	0.65	0.5	2008-09-22	2007-11-06	5220	19.1	26	42	6.6	5	11.8	1.1	405	235	40	2006-01-17	-1.84932	547.95	5.7	97	201	2008-09-22
2007-11-23		80	80	2000	1	46	2005-01-01	2.89315	1	143	93	0	1	1	0	0	1	0	0	0	0	0	1	1	174	81	26.7539	0.65	1.2	2006-01-17	2007-11-06	5220	19.1	26	42	6.6	5	11.8	1.1	405	235	40	2006-01-17	-1.84932	547.95	5.7	97	201
2007-11-23	2013-02-02	72	64	2000	1	79	1995-01-01	12.9014	1	110	70	0	0	0	0	1	0	0	0	0	1	0	0	1	164	84	31.23	0.88	0.6	2012-04-04	2007-12-17	6590	14.2	18	20	5	4.4	13.1	1	227	173	48	2011-10-12	3.88767	17.46	6.2	108		2007-12-17
2007-11-30	2014-08-01	79	81	1000	2	63	2005-06-23	2.43836	1	120	70	0	1	0	1	0	1	0	0	0	0	0	0	0	147.6	51	23.41			2008-02-22	2007-11-23	6020	12.1	30	42	4.3	4.8	11.7	0.9	156	169	55	2005-06-23	-2.43836	5.64	6.6	122	181	2007-11-23
2007-11-30	2014-08-01	99	86	1000	2	53	2005-08-12	2.30137	1	120	80	0	1	0	0	1	1	0	1	0	0	0	0	0	158	58	23.23			2012-05-04	2007-11-23	7800	12.8	17	20	4.5	4.9	13.9	0.6	289	163	45	2005-08-01	-2.33151	13.04	6.8	117	159	2007-11-23
2007-12-17	2014-08-01	83	82	2000	1	57	2009-07-14	-1.57534	1	120	80	1	0	0	0	0	0	0	0	0	1	0	0	0	168	72	25.51	0.49	0.86	2012-12-12	2007-12-12	7570	17.1	29	45	4.9	4.6	11.6	1	389	214	47	2010-07-20	2.59178	9.87		101		2007-12-12
2007-12-20		93	76	2000	1	60	2013-06-04	-5.46027	1	110	80	0	1	0	0					0	1	0	0	0						2007-12-17	2007-12-17	7050	16.5	17	23	4.5	4.4	14.2	0.9	643	218		2007-12-17	-0.00821918	4.27	96		172
2008-01-09	2011-01-07	80	76	4000	1	47	2007-04-10	0.750685	0	110	70	1	0	1	0	1	1	0	0	0	0	0	0	0	165	66	24.24			2009-05-11	2008-01-03	8650	11.8	33	28	6.4	4.9	14.7	1	510	185	36	2007-10-08	-0.254795	7.45	6.9	137	252	2009-05-11
2008-01-10		52	52	4000	2	53	1995-11-07	12.1836	0	124	72	0	1	0	1	0	1	0	0	0	0	1	0	0	161.4	65.6	25.1824			2007-11-29	2008-01-02	7200	10.2	22	36	7.6	4.7	23.4	1.3	290	179	28	2007-11-29	-0.115068	721.56	8.6	196	416
2008-01-24	2014-08-01	96	96	2000	1	55	2005-12-06	2.13425	1	130	80	0	0	0	1	1	1	0	0	0	0	0	0	0	160	72	28.12			2010-11-18	2007-12-26	5830	15.6	51	22	4.2	4.6	14.7	0.9	450	201	40	2008-07-30	0.515068	8.57	6.9	125		2007-12-26
2008-01-24		101	97	2000	1	55	2007-04-03	0.810959	1	120	70	0	0	0	0	1	1	0	1	0	0	0	2	3	160	64.5	25.1953			2007-12-26	2010-11-18	5830	15.6	51	22	4.2	4.6	14.7	0.9	450	201	40	2010-11-18	2.81918	7.71		125
2008-02-01	2014-08-01	72	60	1000	1	62	1995-01-01	13.0932	1	189	96	0	1	0	1	0	0	0	0	1	1	1	1	1	172	82	27.72	0.35	0.35	2008-07-09	2008-01-30	10330	13.8	16	17	5.2	4.1	16.9	1.4	145	118		2008-01-28	-0.0109589	2720	8.8	226		2008-01-30
2008-02-04	2010-07-13	52	47	1000	2	66	2006-01-01	2.09315	1	110	70	0	1	0	1	1	0	0	1	0	1	0	2	3	162	71	27.05	0.28	0.37	2008-10-14	2008-01-26	6210	12	18	18	6.2	4.6	33.6	1.4	230	237	64	2007-12-18	-0.131507	707.1	7.9	166	250	2008-01-26
2008-02-20	2014-08-01	111	111	1000	1	35	2007-01-09	1.11507	1	137	77	1	0	0	0	0	1	0	1	1	1	0	1	2	168.4	72	25.39	8.93	1.8	2009-08-18	2008-02-04	9370	15	15	17	3.5	5	11.2	1	187	121	42	2007-08-06	-0.542466	6.15	6.6	131	201	2008-02-04
2008-02-20	2014-12-10	98	111	1000	1	34	2007-04-07	0.873973	1	162	100	1	1	0	1	0	1	1	0	1	1	0	1	0	170	78	26.9896	8.93	1.8	2009-08-18	2008-02-04	9370	15	15	17	3.5	5	11.2	1	187	121	42	2009-08-18	1.49315	30.81	6.6	131	201
2008-02-21		105	93	1000	2	52	2002-01-01	6.14247	0	107	62	0	0	0	0	0	1	0	0	0	0	0	0	0	160	56	21.875	1.2	0.89	2007-11-07	2008-02-04			17	13	4.8	4.6	14.6	0.8	125	144	37	2007-11-07	-0.290411	5.57	5.9	105	108
2008-02-28	2012-08-21	100	84	2000	2	59	1990-01-01	18.1699	1	140	70	0	1	0	1	0	0	0	0	0	1	1	0	0	152	58	25.1	0.79	1.27	2008-09-03	2008-01-09	6100	12.7	21	25	4.4	4.2	12.8	0.6	439	270	40	2007-08-14	-0.542466	388.1	9	185	459	2008-01-09
2008-03-17		106	104	2000	1	48	2009-04-29	-1.11781	0	136	72	0	1	0	0	0	1	0	1	0	1	0	1	1	177.6	86	27.2654			2012-03-14	2008-03-11	6230	15.1	49	71	8.2	5	11.1	0.8	396	217	44	2012-03-14	3.99452	284.76		126
2008-03-18	2014-08-01	90	100	2000	1	47	2008-07-08	-0.306849	1	130	80	0	1	0	1	1	1	0	0	0	1	0	0	2	171.6	82.2	27.91			2010-10-09	2008-03-08	8590	16	60	85	5.8	5	17.1	1	469	208	36	2009-04-02	1.0411	30.83	8	144		2008-03-08
2008-03-18		90	100	2000	1	46	2008-07-28	-0.361644	1	132	81	0	1	0	0	0	1	1	0	0	0	0	0	1	173	86	28.7347			2009-04-02	2008-03-08	8590	16	60	85	5.8	5	17.1	1	469	208	36	2009-04-02	1.0411	30.83	8	120
2008-04-28	2009-04-13	22	14	1000	2	72	1975-01-01	33.3452	1	139	70	1	0	0	0	1	0	0	1	0	1	0	0	0	151.5	63.9	27.84	29.8	0.41	2008-11-10	2008-04-28	9660	10.3	18	21	6.5	4	43.1	2.2	383	262	31	2008-03-05	-0.147945	4071	8.1	135	236	2008-04-28
2008-05-02	2011-11-19	76	72	1000	2	48	2000-01-01	8.33973	1	146	100	0	1	0	0	1	1	1	0	0	0	0	0	0	170	70	24.22	0.36	0.48	2009-04-28	2008-04-25	5960	12.3	38	61	3.2	4.8	15	0.8	242	187	37	2008-04-25	-0.0191781	9.29	7.8	136	245	2008-04-25
2008-05-07	2014-01-06	80	67	2000	1	52	2004-06-03	3.92877	0	120	70	0	1	0	1	1	0	0	0	0	1	0	1	2	163	70	26.35	2.6	2.5	2011-07-22	2007-11-07	9540	16	25	26	6.7	4.4	23.3	1.1	528	297	46	2010-04-12	1.93151	2314.69		264		2007-11-07
2008-05-13	2010-07-16	86	74	1000	1	70	1984-01-01	24.3808	1	130	70	0	1	0	0	0	1	0	0	0	1	1	1	1	164	55	20.45	4.67	3.76	2010-03-08	2008-04-24	6420	11.5	15	15	4.2	4.5	13.8	1.1	62	119	38	2008-04-28	-0.0410959	16.3	7.4	82	153	2008-04-24
2008-05-13		60	69	2000	2	63	2005-07-07	2.85205	0	93	63	1	0	0	0	1	1	0	0	0	1	0	0	0	148	48	21.9138			2012-09-04	2008-05-07	8360	15.8	26	29	6.9	4.8	16.8	1	160	158	41	2012-09-04	4.31507	55.65	6.5	125	194	2013-08-23
2008-05-26	2014-08-01	44	57	4000	1	65	2010-07-06	-2.11233	1	130	80	0	1	0	1	0	1	0	0	0	1	0	0	1	176	88	28.41	0.47	0.47	2010-11-01	2008-05-26	6720	13.1	50	33	7.4	5.1	17.2	1.6	541	162	26	2010-11-01	2.43562	62.79	8	129		2012-12-10
2008-05-27	2011-03-15	75	83	1000	1	73	2002-01-01	6.40548	0	127	74	0	0	0	0	1	1	0	1	0	1	0	0	1	168	76	26.93	4.23	1.2	2009-09-07	2008-05-21	4720	12.7	20	19	4.4	4.9	20.2	1.2	121	153	36	2008-02-04	-0.309589	7.83	7.3	138	222	2008-05-21
2008-05-27	2011-03-15	60	83	1000	1	72	2002-01-01	6.40548	0	152	78	0	0	0	0	1	1	0	1	0	1	0	1	2	175	70	22.8571	48.7	0.77	2009-09-07	2008-05-21	4720	12.7	20	19	4.4	4.9	20.2	1.2	121	153	36	2009-09-07	1.28219	23.41	7.3	138	222
2008-06-11	2014-03-21	89	85	2000	1	49	2004-01-01	4.44658	1	151	69	0	1	1	0	0	1	0	0	1	0	0	1	3	174.8	89	29.13	0.7	0.61	2011-05-24	2008-05-28			23	19	7	4.9	12.2	1	827	192	46	2009-06-01	0.972603	8.06	5.7	98	127	2011-05-24
2008-06-12		57	58	1000	1	55	2013-07-17	-5.09863	1	110	70	0	1	0	0	0	1	0	0	0	1	0	0	0	180	78	24.0741	0.29	0.6	2008-06-02	2008-06-02	4660	16.1	17	35	3.8	4.4	16.8	1.6	418	193	39	2008-06-02	-0.0273973	18.09		110
2008-06-18	2013-12-04	110	113	1000	1	34	2002-01-01	6.46575	1	150	80	0	1	1	1	1	1	0	1	0	0	0	1	3	177	86	27.45	0.94	0.77	2009-01-08	2008-06-17	7310	15.5	21	29	6.9	4.8	12.3	0.9	422	193	45	2008-06-17	-0.00273973	516.73	8.1	213	201	2009-01-08
2008-06-20	2009-09-30	74	78	2000	2	51	2001-01-01	7.47123	1	133	79	0	1	1	1	1	1	0	0	0	1	0	0	0	157.1	67.8	27.47	0.3	0.23	2009-06-23	2008-06-17			17	24	4.5	2.7	14.8	0.9	779	407	54	2009-02-27	0.690411	6934.6	9.3	146	220	2009-06-23
2008-07-15	2011-11-02	103	93	2000	1	40	1997-01-01	11.5425	1	138	81	0	1	0	1	1	1	0	1	0	1	0	1	2	175.9	100.6	32.51	0.29	0.37	2009-04-20	2008-07-09			16	22	7.1	5.1	25.9	1	364	125	44	2008-03-22	-0.315068	14.89	8.9	195	281	2008-07-09
2008-07-25	2013-05-05	74	72	2000	1	60	1997-01-01	11.5699	1	128	79	0	1	0	1	1	1	0	0	0	0	0	0	0	170	81	28.03			2010-08-23	2008-07-16	8730	12.5	15	15	4	4.4	17.6	1.1	261	128	30	2008-03-10	-0.375342	31.88	7.6	136	219	2008-07-16
2008-07-31		51	52	2000	1	71	2007-01-01	1.58082	1	145	83	0	1	0	1	1	1	1	0	0	0	0	1	2	175	80	26.1224	0.46	0.55	2012-02-16	2009-07-29	6920	12.7	18	19	6	5	16.6	1.35	343	163	30	2012-02-16	3.54795	662.55	8.5	124
2008-08-05		24	27	1000	2	65	1998-01-01	10.6	1	133	96	0	0	0	1	1	0	0	0	0	0	0	0	0	155	65	27.0552	68.6	5.4	2008-07-07	2008-08-05	7760	11.4	16	9	6.3	4.5	19.1	2.1	249	181	36	2008-07-07	-0.0794521	850.3		103
2008-08-08	2014-08-01	80	90	2000	2	51	2013-10-08	-5.16986	1	122	89	0	1	0	0	0	0	0	0	0	0	0	0	0	156	67	27.53			2010-10-20	2008-07-31	7810	14.2	35	84	5.9	4.4	16.7	0.8	289	220	35	2010-10-20	2.2	4.63		110		2008-07-31
2008-08-25		49	48	2000	1	62	2003-01-01	5.65205	1	132	80	0	1	0	0	1	1	1	0	0	1	0	0	0	169	83	29.0606	2.55	0.6	2009-09-16	2008-08-21	6130	14.6	32	62	5.3	4.3	17.9	1.5	306	133	32	2009-09-16	1.06027	2511.71	7.2	117	255
2008-09-01		96	99	2000	2	58	2010-11-29	-2.24384	1	110	80	0	0	0	0	1	1	0	0	0	1	0	0	0	148	59	26.9357	0.88	0.76	2012-12-12	2008-09-01	6770	14.9	20	21	3.5	4.7	5.7	0.7	589	224	39	2012-12-12	4.28219	30.08		103
2008-09-05	2014-12-22	93	100	1000	1	42	2009-01-01	-0.323288	1	126	76	0	1	0	1	1	1	0	0	0	1	0	1	2	175.4	95	30.88			2010-12-24	2007-08-23	10630	16.2	32	62	6.6	5.3	13.4	1	228	175	41	2010-04-19	1.61918	17.09		115		2007-08-23
2008-09-05		100	95	1000	1	42	2009-01-01	-0.323288	1	126	76	1	0	0	1	1	1	1	0	0	1	0	0	1	175.4	97.2	31.5942	0.56	0.8	2007-08-23	2007-08-23	10630	16.2	32	62	6.6	5.3	13.4	1	228	175	41	2007-08-23	-1.03836	4.53		115
2008-09-08		99	96	2000	1	51	2008-08-23	0.0438356	0	125	70	0	1	0	0	1	1	1	0	0	0	1	1	1	165	58	21.3039	8.14	0.97	2008-08-18	2008-08-18	6440	14.6	17	21		4	14	0.9	263	207	32	2008-08-18	-0.0575342	11.24	11	348
2008-09-13	2014-08-01	24	23	2000	1	69	2003-01-01	5.70411	1	114	65	0	1	0	1	1	1	0	0	0	1	0	0	1	174	82.9	27.38	63.5	1.7	2009-06-01	2008-09-11	6170	11.9	18	23	10.6	4.7	41.7	2.3	129	139	32	2008-09-11	-0.00547945	298.45	5.7	95		2008-09-11
2008-09-29		60	47	2000	1	64	2008-10-24	-0.0684932	1	120	60	1	0	0	0	1	1	1	0	0	1	0	0	0	163	67.8	25.5185	17.5	98.42	2008-08-11	2008-08-11	9010	14.2	21	33	6.9	4.6	19.1	1.1	486	226	35	2008-08-11	-0.134247	169.78	8.5	107	266
2008-10-02		66	55	1000	1	67	2010-08-31	-1.91233	1	124	70	0	1	0	1	0	1	0	0	0	1	0	0	1	168	68	24.093	0.89	1.2	2010-11-26	2008-10-01	7640	11.6	18	17	7.8	4.3	15.5	1.3	285	179	33	2010-11-26	2.15068	15.41		107
2008-11-14	2014-03-30	101	82	2000	1	44	2010-05-17	-1.50411	1	133	88	0	1	0	0	0	1	1	0	0	1	0	1	2	171	80	27.3588			2013-01-07	2008-11-06	8650	15.9	34	33	6.1	4.8	11.8	0.92	383	157	40	2013-01-07	4.15068	0	6.3	92		2013-10-26
2008-12-22	2013-03-21	93	80	1000	2	53	2003-01-01	5.97808	1	132	82	0	1	0	0	1	0	0	0	1	1	0	0	0	159.5	62	24.37			2010-01-28	2008-12-16	8350	14.2	20	13	5.1	4.5	11.6	0.74	303	171	44	2008-12-16	-0.0164384	6.13	9.4	190	299	2008-12-16
2008-12-23	2012-11-14	98	76	1000	1	52	2005-01-01	3.97808	0	128	72	0	0	0	0	1	1	0	1	0	0	0	0	0	163	71	26.72	1.51	3.68	2010-03-15	2008-12-10	7740	16	25	43	7.5	4.5	14.4	0.93	366	203	31	2007-09-03	-1.30685	60	7.9	118	211	2008-12-10
2009-01-05		52	53	2000	1	71	2006-04-24	2.70411	1	138	78	0	1	0	1	0	1	0	0	0	0	0	1	1	173	73	24.3911			2011-01-28	2009-01-20			43	24	5.7	4.2	16.8	1.18		175		2011-01-28	2.06301	10.88	6.3	117
2009-01-06	2013-10-30	69	63	1000	2	62	2006-03-21	2.8	1	136	75	1	0	0	1	1	0	0	0	0	1	0	0	0	148	59.35	27.1	0.6	0.5	2013-11-25	2009-01-06	6150	12.9	21	26	5.2	4.6	14	0.95	259	176	39	2012-11-29	3.89863	3.94	7.1	130		2009-01-06
2009-01-09		57	59	2000	1	77	2006-08-04	2.43562	1	155	83	0	1	0	1	0	1	1	0	0	0	0	1	0	159	65	25.711	0.28	1.41	2011-12-08	2009-01-05	7570	15.1	28	31	6.8	4.7	9.1	1.21	595	165	40	2011-12-08	2.91233	8.64		118
2009-01-28		94	91	2000	1	59	2002-01-01	7.07945	1	128	73	0	1	0	1	0	1	0	0	0	1	1	1	1	170	71	24.5675			2010-08-23	2009-02-02			39	46	5.7	4.6	15.5	0.89	217	150	52	2010-08-23	1.56712	62.47	7.6	72	237
2009-02-13	2009-07-04	74	61	2000	1	64	2005-07-01	3.62466	1	126	69	1	0	0	1	1	1	0	0	0	0	0	1	1	152	48.5	20.99			2009-07-28	2009-02-06	7770	14.3	31	39	3.5	4.5	9.7	1.08	438	169	37	2009-04-29	0.205479	80.05	7.3	140	230	2009-02-06
2009-02-16	2011-07-17	95	91	1000	2	64	2006-02-08	3.02466	0	125	61	0	0	0	0	0	1	1	0	0	1	0	0	0	156	63	25.89			2009-08-28	2009-02-16	6180	13	16	21	3.8	5.2	17.9	0.7	274	310	67	2006-02-08	-3.02466	158.92	6.6	114	221	2009-02-16
2009-02-16		82	85	2000	1	71	1995-01-01	14.137	1	127	83	0	1	0	1	0	1	0	0	0	1	1	0	0	165	73	26.8136			2009-05-25	2009-02-16	8060	12.4	16	18	4.1	4.5	13.1	0.93	104	140	41	2009-05-25	0.268493	16.81	6.8	66	236
2009-02-17	2014-08-01	89	96	1000	1	52	2000-01-01	9.13699	0	130	81	0	0	0	0	1	1	0	0	1	1	0	0	1	166.9	72.95	26.19			2010-10-06	2010-01-29			30	42	6.5	4.7	16.5	0.96	279	124	37	2010-01-29	0.947945	9.87	6.5	154	186	2010-01-29
2009-02-20	2014-06-05	88	89	1000	1	51	2008-08-22	0.49863	1	135	85	0	0	0	0	0	1	1	0	1	1	0	1	1	171	64.5	22.06			2010-12-11	2009-02-14	5160	15.4	24	40	5.8	5.1	11.7	1.05	344	246	60	2008-11-14	-0.268493	15.19	6.5	128	166	2009-02-14
2009-03-26	2012-06-20	66	77	1000	1	72	2000-01-01	9.23836	1	120	80	0	0	0	0	1	1	0	0	0	0	0	0	0	172	73	24.68			2011-06-14	2009-03-19	7150	14.8	26	36	5	4.7	13.9	1.09	129	119	37	2008-11-20	-0.345205	16.07	6.7	127	222	2009-03-19
2009-03-30		25	20	2000	2	76	2003-01-01	6.24658	1	140	90	0	1	0	1	0	1	0	0	0	1	0	0	0	165	70	25.7117	2.39	4.7	2010-01-26	2009-03-25	6670	9.7	26	16	6.4	4.7	33.8	1.9	709	269	34	2010-01-26	0.827397	1364.71	5.9	85	152
2009-03-30	2014-08-01	110	91	2000	1	34	2008-06-08	0.808219	1	140	78	0	0	1	0	1	1	0	0	1	0	0	1	2	168.9	68	23.84	6.48	0.49	2011-07-07	2009-03-20	8590	15.1	56	59	7.5	4.7	12.5	0.93	255	170	58	2008-09-09	-0.553425	9.89	7	168	238	2011-07-07
2009-04-06		86	89	1000	1	63	2009-01-01	0.260274	1	110	70	1	0	0	1	0	1	0	0	0	0	0	1	2	168	68	24.093	0.99	0.57	2009-03-27	2009-03-26	5430	14.4	41	54	6.2	4.5	10.6	0.94	420	146	29	2009-03-27	-0.0273973	8.75	0	155
2009-04-14	2013-01-28	36	36	2000	1	84	2009-04-07	0.0191781	1	129	74	0	1	1	0	1	1	0	0	0	0	0	0	1	172	60	20.28	9.52	2.9	2011-10-06	2009-04-07	7540	11.9	14	10	8.2	4.2	25.8	1.7	241	171	34	2011-03-18	1.92603	274.78	6.6	105		2011-10-06
2009-04-24		80	82	1000	1	50	2005-04-01	4.06575	1	110	70	0	1	0	0	1	1	1	0	0	1	0	0	0	165.5	76.4	27.8931			2012-09-11	2009-02-11			31	41	6.2	4.6	8.5	1.11	268	126	31	2012-09-11	3.3863	59.42	8.1	157	272
2009-05-11	2014-08-01	97	105	2000	1	57	2003-01-01	6.36164	1	140	80	0	0	0	0	0	1	0	0	0	1	0	1	2	163.7	71.6	26.72	0.48	0.5	2012-08-20	2009-05-11	6250	17.3	83	66	7.6	4.6	6.5	0.9	826	195	36	2010-05-28	1.04658	407.49	6.2	140	130	2009-05-11
2009-05-11		95	97	2000	1	57	2007-04-11	2.08493	1	110	70	1	0	0	0	0	1	0	0	0	0	0	1	1	163.7	71.6	26.7187	0.48	0.57	2010-05-28	2009-05-11	6250	17.3	83	66	7.6	4.6	6.5	0.9	826	195	36	2010-05-28	1.04658	407.49	6.8	166
2009-05-14	2014-07-22	40	39	2000	2	67	2005-01-01	4.36712	1	153	74	0	0	0	0	0	1	1	0	0	1	0	0	0	153	68	29.0487	0.76	0.48	2008-05-30	2009-05-07	6410	11	22	14	6.7	4.7	22.8	1.37	480	160	40	2008-05-30	-0.956164	11.5	8.3	188	311
2009-05-19	2014-08-01	103	90	1000	1	49	2003-01-01	6.38356	1	130	80	0	1	0	1	1	1	0	1	0	1	0	1	1	174	86	28.41	1.15	1	2010-09-07	2009-05-19	5880	14.7	23	13	6.7	4.3	12.4	1.04	392	196	53	2009-02-02	-0.290411	27.9	6.6	152	256	2009-05-19
2009-05-19	2015-03-05	94	74	1000	1	49	1998-01-01	11.3863	1	147	81	0	1	0	1	1	1	1	0	0	1	0	1	1	174	80	26.4236	1.15	1.43	2009-02-02	2009-05-19	5880	14.7	23	13	6.7	4.3	12.4	1.04	392	196	53	2009-02-02	-0.290411	27.9	6.6	152	256
2009-05-19	2013-07-18	31	38	2000	2	78	2009-01-01	0.378082	0	110	70	0	1	0	0	0	1	0	0	0	1	0	0	0	139	54.5	28.21			2012-05-31	2009-05-19	8630	15.1	22	22	8.9	5	28.4	1.6	353	228	35	2011-07-04	2.12603	392.8	6.6	115		2009-05-19
2009-05-26	2015-05-19	55	53	2000	1	63	1993-01-01	16.4082	1	135	75	0	1	0	0	0	1	0	1	0	0	0	1	1	169	70	24.5089			2011-11-28	2009-05-20	7100	12.9	17	16	6.1	4	18.5	1.35	529	169	28	2011-11-28	2.50959	1451.51	6.7	118	201
2009-05-27	2010-02-03	81	75	2000	2	61	2001-01-01	8.40548	1	116	65	0	1	0	0	1	1	0	1	0	0	0	0	0	158	61	24.44	0.51	1.09	2010-01-26	2009-05-20	4580	12.5	19	12	4.3	4.7	14.7	0.79	154	247	41	2009-07-08	0.115068	5.24	6.2	114	137	2009-05-20
2009-06-04	2014-08-01	104	101	1000	1	44	2005-06-08	3.99178	0	112	68	0	0	0	0	1	0	0	1	0	0	0	2	3	168	70.7	25.05			2010-11-15	2009-05-28			18	21	6.3	4.7	10	0.88	306	149	45	2008-11-25	-0.523288	9.89	6.2	118	209	2009-05-28
2009-06-04		104	101	1000	1	44	2004-01-26	5.3589	0	128	81	0	0	0	0	1	1	1	0	0	0	0	1	1	168	70.7	25.0496			2008-11-25	2009-05-28			18	21	6.3	4.7	10	0.88	306	149	45	2008-11-25	-0.523288	9.89	6.2	118	209
2009-06-05	2013-12-27	102	83	2000	1	54	2005-12-23	3.45205	1	137	73	1	0	0	0	0	1	0	1	0	0	0	0	0	168	75	26.57			2009-08-28	2009-05-29			22	22	4.2	4.8	16	0.88	136	172	46	2009-05-29	-0.0191781	46.14	7.3	133	267	2009-05-29
2009-06-11	2014-08-01	37	36	1000	1	62	2006-03-23	3.22192	1	120	80	0	0	0	0	1	0	0	0	1	1	0	1	2	159.2	60	23.67			2010-01-19	2009-06-11	7220	15.5	37	58	7	4.3	19.2	1.65	257	184	45	2009-05-11	-0.0849315	2400	7.4	102		2009-06-11
2009-06-11		37	36	1000	1	62	2001-01-01	8.44658	1	125	75	0	0	0	0	1	0	0	0	1	1	0	0	2	160	60	23.4375			2010-10-28	2009-06-11	7220	15.5	37	58	7	4.3	19.2	1.65	257	184	45	2010-10-28	1.38082	1833.53	8.1	125	170
2009-06-11	2009-12-11	106	91	2000	1	41	1999-01-01	10.4493	0	165	101	0	1	0	0	1	1	0	1	0	0	0	0	0	169	95	33.2621			2009-02-09	2009-06-05	10010	16.6	29	70	6.2	4.8	14.6	0.89	267	154	33	2009-02-09	-0.334247	22.39	6.9	135	239
2009-06-17	2012-07-27	104	103	2000	2	57	1994-01-01	15.4685	1	115	63	0	1	0	1	1	1	0	0	0	1	1	0	0	156	63	25.89			2011-05-24	2009-06-16	4360	14.4	21	27	3.3	4.5	14.5	0.56	22	169	47	2008-06-09	-1.02192	20.3	8	135	217	2009-06-16
2009-06-19	2013-07-26	109	110	2000	2	44	2010-01-01	-0.536986	1	150	80	0	1	0	0	1	1	0	0	0	1	0	0	0	156	52	21.34	9.18	2.75	2010-08-20	2009-06-17	9010	14.5	19	26	4.8	5.2	10.9	0.63	493	190	35	2010-05-28	0.939726	44.14	6.1	128		2009-06-17
2009-06-26	2010-03-29	37	42	2000	2	78	2005-01-01	4.48493	1	139	80	0	1	0	1	0	1	0	0	0	0	0	0	0	155	64	26.64			2009-12-22	2009-06-17			21	11	8.1	45	34.1	1.34	147	197	39	2009-09-16	0.224658	19.27	5.9	86	97	2009-06-17
2009-07-02	2014-08-01	83	92	1000	1	61	2008-01-01	1.50137	1	130	80	0	1	0	0	1	1	0	0	0	1	0	2	3	185	105	30.68			2010-11-17	2009-01-19	6310	14.3	15	19	4.2	4.5	21.4	0.98	138	144	37	2010-07-15	1.03562	9.99	6.7	134	175	2009-01-19
2009-07-03	2012-10-11	108	110	1000	2	43	2003-01-01	6.50685	1	110	70	0	1	0	0	1	1	1	0	0	1	0	0	0	153	59	25.2	1.87	1	2010-04-08	2009-06-23	7130	13.6	20	28	4.5	4.8	11.4	0.72	478	238	45	2009-02-27	-0.345205	12.79	7.3	125	181	2009-06-23
2009-07-07		86	93	2000	1	51	2008-07-01	1.01644	1	140	90	0	1	0	1	0	1	1	0	0	1	0	0	0	167	75	26.8923	0.57	0.47	2008-07-01	2009-06-30	8220	15.8	20	21	7	4.6	15	1.01	246	168	44	2008-07-01	-1.01644	12.04	6.1	102	152
2009-07-10		55	52	1000	2	61	2012-07-17	-3.02192	1	127	69	0	1	0	1	0	1	0	0	0	0	0	0	0	155	60	24.974	1.35	0.8	2007-11-07	2009-07-03	4710	13.3	21	30	7.4	4.9	26.2	1.09	345	229	45	2007-11-07	-1.67397	11.96		130	180
2009-08-04	2014-08-01	77	78	2000	2	62	2001-01-01	8.59452	0	150	90	0	1	0	1	1	1	0	0	0	0	0	2	3	161	52	20.06			2012-02-23	2009-07-27	10480	14.9	25	27	4.2	4.9	15.9	0.97	729	236	47	2009-07-27	-0.0219178	80.2	8.4	168	244	2009-07-27
2009-08-04		63	78	4000	1	62	2001-01-01	8.59452	0	131	77	0	1	0	1	1	1	1	0	0	1	0	0	0	163	46	17.3134			2009-07-27	2009-07-27	10480	14.9	25	27	4.2	4.9	15.9	0.97	729	236	47	2009-07-27	-0.0219178	80.2	8.4	168	244
2009-08-07		97	91	2000	1	66	2001-01-01	8.60274	1	136	80	0	0	0	0	0	1	0	1	0	0	0	1	0	170	73	25.2595			2011-10-27	2009-05-15	4710	14.6	29	20	7.3	4.8	17	0.75	237	198	63	2011-10-27	2.22192	89.32	5.8	86	120
2009-08-07		27	25	2000	1	70	2004-01-01	5.60274	1	140	80	0	1	0	0	1	0	0	0	0	1	0	1	1	174	83.3	27.5135	3.57	1.7	2009-07-16	2009-07-16	5580	12	23	21	9.2	4.3	34.9	2.36	129	127	32	2009-07-16	-0.060274	317.08	7	117
2009-08-12	2010-08-03	68	91	4000	2	67	2009-04-15	0.326027	1	150	90	1	0	0	1	0	1	1	0	0	0	0	0	0	150	66	29.33	0.84	0.67	2009-11-03	2009-08-05	7610	11.2	30	42	3.5	4.7	19.4	0.88	309	241	35	2009-08-05	-0.0191781	36.01	8	113	262	2009-08-05
2009-08-20	2014-03-03	102	95	2000	2	49	2002-01-01	7.63836	1	117	77	0	1	0	0	0	1	1	0	1	1	0	0	0	153.9	56	23.64	0.42	0.41	2013-08-27	2009-08-06			26	23	5	4.8	10.8	0.7	226	280	64	2009-08-06	-0.0383562	12.5	5.8	130	201	2009-08-06
2009-08-25		70	59	2000	1	59	1984-01-01	25.6658	1	132	75	0	1	1	0	1	1	1	0	0	1	0	1	1	165	70	25.7117	1.25	0.81	2009-09-18	2009-07-02			32	47	3.1	4.6	20.6	1.14	608	139	25	2009-09-18	0.0657534	15.05	8.2	198
2009-09-08	2014-08-01	91	86	1000	1	67	2005-11-14	3.81918	1	104	68	1	0	0	1	1	1	0	0	0	1	0	1	1	167	66	23.67			2011-01-11	2009-09-06	5380	11.7	14	17	3.4	4.5	8.9	0.71	75	99	35	2010-06-15	0.767123	16.9	6.7	110		2009-09-06
2009-09-08	2014-08-01	86	99	2000	1	72	2005-01-01	4.68767	1	130	80	0	1	1	1	0	1	1	0	1	0	0	0	0	171	87	29.75	0.75	0.63	2010-05-27	2009-09-01			32	36	4.5	5.2	14.4	0.98	546	300	49	2008-08-11	-1.07671	60.3	9.4	233	355	2010-05-27
2009-09-09	2014-07-21	81	85	2000	1	47	2009-01-01	0.687671	1	130	80	0	1	1	0	0	1	0	0	1	0	1	2	3	180	80	24.6	1.66	0.84	2010-11-03	2009-09-02	8250	16.5	19	25	5.7	4.3	21.6	1.08	318	197	32	2009-06-24	-0.210959	1894.34	6.9	130	294	2010-11-03
2009-09-09		81	82	2000	1	47	2009-01-01	0.687671	1	147	83	0	1	1	0	0	1	0	0	0	0	1	0	0	180	80	24.6914	1.66	0.84	2009-06-24	2009-09-02	8250	16.5	19	25	5.7	4.3	21.6	1.08	318	197	32	2009-06-24	-0.210959	1894.34	7.2	129	236
2009-09-11	2014-08-01	84	99	2000	2	53	2012-03-09	-2.49315	1	115	71	0	1	0	1	0	0	0	0	0	0	0	0	0	153	67	28.62	2.1	1.6	2010-09-03	2009-09-11	8310	14.2	20	28	5.1	5	14.8	0.78	387	215	387	2010-06-04	0.728767	45.4	6.2	119		2009-09-11
2009-09-14	2012-08-21	29	26	4000	2	71	2006-01-01	3.70411	1	123	75	0	0	1	1	0	0	0	0	0	0	1	0	0	147.1	50	23.11	70.94	11.04	2011-01-31	2009-09-07	8200	12.4	12	14	5.1	4.1	22.2	1.73	272	160	39	2010-05-31	0.709589	40.74	9.8	258	533	2011-01-31
2009-09-18		62	57	2000	1	61	2006-01-01	3.71507	1	120	78	0	1	0	0	1	0	0	0	0	0	0	0	1	175	90	29.3878	4.04	4.24	2008-11-13	2009-09-18	7460	11.9	35	30	6.7	4.6	26.3	1.24	291	191	30	2008-11-13	-0.846575	28.75		135
2009-09-21	2015-02-13	88	113	2000	1	34	2008-06-01	1.30685	0	135	85	0	0	0	0	1	1	1	0	0	0	0	1	1	170	70	24.2215	0.66	0.86	2008-09-09	2009-06-12	7060	15	51	52	6.8	5.2	10.8	0.91	309	207	63	2008-09-09	-1.03288	9.89	6	136	151
2009-09-29	2011-12 사망시까지 유지	41	36	2000	2	73	1990-01-01	19.7562	1	130	80	0	1	0	1	1	0	0	0	0	1	0	0	0	153.2	46.5	19.81	1.74	0.4	2011-09-08	2009-09-29	8010	11.1	45	25	7	4.6	35.1	1.29	171	128	30	2010-11-11	1.11781	115.54	7.4	86		2009-09-29
2009-10-19	2014-08-01	57	56	2000	1	46	2010-04-26	-0.517808	1	110	70	0	1	0	0	0	0	0	0	0	1	0	0	0	180	90	27.78	10.77	1.2	2011-09-02	2009-10-19	9960	14.1	20	34		5.1	17.8	1.45				2011-03-04	1.3726	7.26				2009-10-19
2009-10-19		57	56	2000	1	45	2013-05-03	-3.53973	1	120	80	0	1	0	0	0	1	1	0	0	1	0	0	0	180	91	28.0864	10.77	2.7	2013-05-03	2010-04-26	7380	14.6	29	45	8.4	5.1	11.8	1.44	414	182	33	2013-05-03	3.53973	17.05	8	112
2009-12-11		83	87	1000	1	58	2009-07-10	0.421918	0	123	73	0	0	1	0	0	1	1	0	0	0	0	1	1	169	64	22.4082	37.8	17.04	2009-07-10	2009-12-04	6950	14.2	22	33	6.7	4.7	14.1	1	940	254	33	2009-07-10	-0.421918	48.4	6.4	122	253
2009-12-11	2011-05-14	27	18	4000	2	65	2002-01-01	7.94795	1	148	88	0	1	0	1	0	0	0	0	0	1	1	0	0	155	59	24.56	1.18	0.93	2010-08-12	2009-12-08	8100	12.7	20	13	4.9	3.9	25.3	1.89	315	327	59	2009-12-08	-0.00821918	6873.52	8.9	137	339	2009-12-08
2009-12-14		24	24	2000	1	63	1994-01-01	15.9616	1	126	75	0	0	0	1	1	0	1	1	0	1	0	1	1	159	62	24.5243			2010-03-10	2009-12-14	7120	13.9	13	11	7.8	4.2	39.5	2.95	395	225	45	2010-03-10	0.235616	970.63	6.8	123	184
2009-12-28	2011-06-24	46	49	2000	1	69	2007-02-21	2.85205	1	120	70	0	1	0	1	1	0	0	1	0	1	0	0	2	171	82	28.04	1.37	0.83	2011-03-09	2009-12-23	7120	16.3	35	62	6.6	4.7	28.2	1.54	304	171	33	2009-07-29	-0.416438	189.39	7.2	117	140	2009-12-23
2009-12-29		43	60	2000	1	66	2011-01-27	-1.07945	1	120	70	0	1	0	0	0	1	0	0	0	0	0	1	1	176	96.1	31.024	0.47	1.42	2008-05-06	2009-12-26	5960	13.7	34	19	8.4		16.1	1.64	1786	420	24	2008-05-06	-1.64932	34.13	6.2	102
2010-01-11		104	98	1000	2	47	2009-01-01	1.0274	0	92	71	1	0	0	0	0	1	1	0	0	1	1	0	0	156	56	23.0112			2010-07-26	2010-01-11	5790	12.5	43	45	8.2	4.6	9.9	0.69	406	195	34	2010-07-26	0.536986	82.95	7.6	191
2010-01-13		85	73	2000	1	68	1984-01-01	26.0521	1	130	80	0	1	0	1	0	1	1	0	0	1	0	1	1	168	68	24.093	0.39	0.9	2013-05-08	2009-12-11	5000	12.7	21	15	5.6	4.4	13.1	0.98	76	143	60	2013-05-08	3.31781	10.94	6	91
2010-02-05	2014-01-28	69	64	4000	1	37	1992-01-01	18.1096	1	131	89	0	1	0	1	0	1	0	0	0	1	1	1	2	163.4	94.4	35.36	4.49	2.08	2010-08-28	2010-02-05	7750	10.7	21	16	8	2.6	17.3	1.32	1764	362	29	2009-12-04	-0.172603	9518.23	6.1	68	188	2010-08-28
2010-02-10	2014-08-01	37	23	2000	1	43	2010-02-10	0	1	137	85	0	1	1	1	1	0	0	0	0	0	0	1	2	170	74.5	25.78	1.5	0.74	2010-09-17	2010-02-10	10780	18.5	21	23	9.4	4.3	29	2.13	1087	239	40	2010-02-10	0	2280.36	6.1	133		2010-09-17
2010-02-12		43	25	2000	1	43	2010-02-01	0.030137	1	137	85	0	0	1	0	1	0	0	0	0	0	0	1	1	170	72	24.9135	1.5	0.86	2010-02-10	2010-02-10	10780	18.5	21	23	9.4	4.3	29	2.13	10870	239	40	2010-02-10	-0.00547945	2280.36	6.1	133
2010-02-25		85	86	1000	2	65	2006-08-29	3.49589	0	124	88	0	1	0	0	0	1	1	0	0	1	0	0	0	172	79	26.7036			2013-08-06	2010-02-18	7060	11.7	27	46	4.2	4.8	16.1	0.8	320	252	49	2013-08-06	3.44658	45.17	5.7	94	179
2010-03-12	2015-05-26	77	79	4000	1	38	2012-01-01	-1.80822	1	145	99	0	1	1	1	1	1	1	0	0	0	0	0	0	175	97	31.6735			2013-10-28	2010-03-10			14	14	5.9	4.9	13.8	1.19	433	199	28	2013-10-28	3.63288	130.29	6.3	90	112
2010-05-28		97	94	1000	1	46	2012-01-01	-1.59726	1	130	80	0	1	0	0	0	1	0	0	0	1	0	1	1	177	80	25.5354	1.45	0.8	2012-07-03	2010-05-28	8950	14.2	22	30	4.9	5	15.6	1.1	251	150	36	2012-07-03	2.10137	4.21	6.1	119
2010-05-31	2012-02-15	95	81	1000	1	60	1991-01-01	19.4247	1	123	75	0	1	0	1	1	1	0	0	0	0	0	0	1	167	65	23.31			2010-11-23	2010-05-24			19	25	2.6	4.5	21.5	1.04	90	151	36	2010-05-24	-0.0191781	26.86	7.1	107	212	2010-05-24
2010-06-17		86	87	1000	1	68	2005-01-21	5.40548	1	110	70	0	1	0	0	1	1	0	0	0	1	0	1	1	165	64.5	23.6915	0.21		2010-06-15	2010-06-15	6340	13.1	17	16	4.4	4.7	9.3	0.91	100	132	34	2010-06-15	-0.00547945	16.9		151
2010-06-18	2012-09-20	110	108	2000	2	43	2010-01-01	0.460274	1	132	79	0	1	0	1	0	1	1	0	0	1	0	0	0	158	55	22.03	1.15	1.05	2010-12-27	2010-06-11			27	38	3.7	4.4	15.2	0.64	269	204	39	2010-07-09	0.0575342	10.4	7.9	100		2010-06-11
2010-06-22	2011-03-23	106	97	1000	2	43	2008-06-01	2.05753	0	128	86	1	0	1	0	0	1	1	0	0	0	0	0	0	153	61	26.06	0.66	0.81	2010-10-12	2010-06-16			21	33	4.8	4.6	13.3	0.7	331	210	50	2010-06-16	-0.0164384	12.22	8	125	230	2010-10-12
2010-06-25	2014-07-09	52	52	2000	1	54	1998-01-01	12.4877	1	100	50	0	0	0	1	0	1	0	0	0	0	1	0	1	161	62	23.9188	1.49	1.5	2010-06-26	2010-06-26	6240	12.7	14	12	6.7	4.1	17.8	1.51	123	118	28	2010-06-26	0.00273973	18.13	7.6	148	231
2010-07-19		35	31	2000	2	65	1988-01-01	22.5616	1	140	70	0	1	0	1	1	0	1	0	0	0	0	0	0	153	58	24.7768	2.52	1.45	2010-07-14	2010-07-14	8120	12	16	10	10.8	4	38	1.79	760	217	33	2010-07-14	-0.0136986	2131.67	8	138	283
2010-07-22	2014-08-01	71	75	2000	1	54	2011-05-21	-0.830137	1	112	79	0	1	0	1	0	0	0	0	0	1	0	2	3	160	72	28.12			2010-10-14	2010-07-20	6840	17.2	19	27	8.2	4.9	19.8	1.15	263	157	33	2010-10-14	0.230137	40.59	6.5	129		2013-03-07
2010-07-22		71	75	2000	1	54	2012-03-27	-1.68219	1	135	77	0	1	0	1	0	1	1	0	0	1	0	2	3	160	75	29.2969			2010-10-14	2010-07-20	8500	17	19	27	6.2	4.9	17.3	1.16	263	157	33	2010-10-14	0.230137	40.59		127
2010-08-09		72	74	1000	1	66	2010-04-02	0.353425	1	132	105	0	1	0	0	0	1	0	0	0	0	0	1	2	165	79	29.0174			2010-08-02	2010-08-02	6360	14.9	20	24	6	4.3	12.8	1.07	249	173	45	2010-08-02	-0.0191781	14.41	5.8	81
2010-08-09	2015-01-23	42	47	1000	1	74	2006-05-22	4.21918	1	140	80	0	0	0	0	0	1	1	0	0	1	0	1	0	173	80	26.7299	4.14	1.13	2011-08-03	2011-08-03	10160	11.7	20	17	5.5	4.3	18	1.43	179	147	37	2011-08-03	0.983562	56.32	7.7	100	278
2010-08-09	2014-08-01	70	76	2000	1	66	2010-02-08	0.49863	1	110	70	0	1	0	0	0	1	1	0	0	0	0	1	1	165	74	27.18			2012-01-09	2010-08-02	6360	14.9	20	24	6	4.3	12.8	1.07	249	173	45	2010-08-02	-0.0191781	14.41	5.8	81		2010-08-02
2010-08-10	2014-08-01	110	102	2000	1	26	2007-01-01	3.60822	1	130	80	1	1	0	1	0	1	0	0	0	0	1	1	0	187	133	38.03	4.49	1	2012-04-03	2010-08-09	6690	15.1	16	26	12.9	4.4	12.8	0.89	1788	404	40	2012-04-17	1.68767	212.45	10.4	281	261	2010-08-09
2010-08-25	2012-02-21	93	106	2000	1	54	2001-01-01	9.65205	0	120	80	0	0	0	0	0	1	0	0	0	1	0	1	2	179.4	7938	24.79	3.4	0.6	2011-05-18	2010-01-22	3280	14.3	21	17	4.7	5.2	12.6	0.96	954	262	53	2011-01-22	0.410959	17.7	7.3	155		2010-01-22
2010-09-07		89	95	1000	1	62	2005-01-01	5.68493	0	110	70	0	1	0	0	0	1	0	0	0	1	1	0	0	163.5	64.7	24.203	3.19	1.1	2010-08-24	2010-08-24	10990	13.9	18	21	3.7	4	21.8	0.92	61	118	36	2010-08-24	-0.0383562	73.82	7.7	123	105
2010-09-07	2012-04-09	39	16	2000	1	60	1987-01-01	23.6986	1	120	70	0	1	0	1	1	0	0	0	0	1	1	1	1	170	74.95	25.93	0.58	0.57	2011-01-13	2010-09-07	5060	11.8	32	51	8.5	4.1	45.1	2.16	292	140	34	2010-09-07	0	2802.12	8.1	115	255	2010-09-07
2010-11-03	2014-06-17	46	24	2000	1	68	2004-01-01	6.84384	1	125	58	0	1	0	1	1	1	0	0	0	1	0	1	2	162.7	50.6	19.12	114.72	0.5	2011-02-07	2010-11-03	23160	13.1	22	17	6	4.3	35.9	1.87	87	235	44	2010-11-07	0.0109589	375.39	6.1	140		2010-11-03
2010-11-08	2011-08-19	74	48	1000	2	69	2009-01-01	1.85205	1	150	80	0	1	0	1	1	1	0	0	0	1	0	0	0	145.9	59.8	28.09	27.92	0.87	2011-08-19	2010-11-08	5100	11.2	45	27	4.7	3.1	13.2	0.81	311	203	31	2010-12-10	0.0876712	63.95	7.8	130		2010-11-08
2010-11-09	2014-08-01	88	94	2000	2	65	2009-04-14	1.5726	1	143	77	0	1	0	0	0	1	1	0	0	1	0	0	0	154	55	23.1			2014-03-04	2010-11-09	6160	14	19	9	5	4.6	11	0.72	268	194	38	2013-03-19	2.3589	55.58	6.9	118		2010-11-09
2010-11-19	2014-08-01	89	105	2000	1	33	2010-10-06	0.120548	0	90	50	1	0	0	0	1	1	0	0	0	1	0	0	1	183.1	90	26.85	4.53	0.7	2011-02-18	2010-11-19	7430	15.4	42	70	8.3	4.4	15.8	1.06	1300	417	41	2010-11-19	0	23.42	11.1	336		2010-11-19
2010-11-19		91	85	2000	1	33	2010-11-19	0	1	93	69	1	0	0	0	1	1	0	0	0	1	0	1	1	184	84	24.811	4.53	1.96	2010-10-05	2010-09-18	7430	15.4	33	43	14.7	4.5	29.8	1.52	254	257	32	2010-10-05	-0.123288	32.36	7.9	145
2010-11-30		97	95	1000	1	61	2001-10-01	9.16986	1	110	80	0	1	0	0	0	1	0	0	0	0	1	0	2	170	73.8	25.5363	0.42	0.36	2013-09-21	2010-11-23	4940	15.6	29	25	3.7	4.6	19.5	0.83	298	164	43	2013-09-21	2.81096	12.93	8.3	144	275
2010-12-09		98	94	1000	1	56	1986-01-01	24.9534	0	121	77	0	1	0	1	0	1	1	1	0	1	0	1	1	175	76	24.8163	0.18	0.5	2010-02-10	2010-02-10	6730	13.9	19	24	5	4.4	12.9	0.9	88	149	46	2010-02-10	-0.827397	4.19	7.2	116	232
2010-12-14	2014-08-01	100	102	2000	1	48	2012-06-13	-1.49863	1	170	100	0	1	0	1	0	1	0	0	0	0	0	1	0	170	89.3	30.8997			2012-06-19	2010-11-29	5360	15.4	27	41	5.2	4.8	12.6	0.9	378	186	45	2012-06-19	1.51507	7.02	7.2	137		2014-06-24
2010-12-14	2015-03-19	100	106	2000	1	48	2013-07-22	-2.60548	1	130	80	0	1	0	1	0	1	1	0	0	0	0	1	1	170	89.3	30.8997			2010-11-29	2010-11-29	5940	15.6	29	41	5.2	4.8	12.6	0.9	378	186	45	2010-11-29	-0.0410959	14.3		108
2010-12-21		69	71	1000	1	75	1990-01-01	20.9836	0	110	70	0	0	0	1	0	1	1	0	0	1	1	0	0	166	66.8	24.2415	5.77	0.8	2010-04-09	2010-10-01	8980	11.4	19	11	6	4.1	24.3	0.96	66	120	46	2010-04-09	-0.70137	25.83	9.7	84	206
2010-12-21		76	79	1000	1	59	2012-11-29	-1.94247	1	110	80	0	0	0	0	0	0	0	0	0	1	0	2	3	173	66.3	22.1524	0.85	0.41	2013-11-11	2010-12-14	4640	14.6	30	31	4.7	4.5	20.4	1.06	61	142	82	2013-11-11	2.89315	6.49		103
2011-01-03		84	86	2000	1	53	2012-10-29	-1.82192	1	116	69	0	1	0	1	0	0	0	0	0	0	0	1	1						2013-03-27	2011-01-03	5170	16	13	18	6.5				278	235	42	2013-03-27	2.23014	40.46	6.7	125
2011-01-12	2014-08-01	97	97	2000	2	59	1995-01-01	16.0411	0	105	68	0	0	0	0	0	1	1	0	0	0	0	0	0	154	2	21.93			2012-05-02	2011-01-05	8810	14	19	18	5	4.3	10.5	0.8	207	204	52	2010-03-17	-0.824658	6.41	6.3	109	110	2011-01-05
2011-01-12		88	86	2000	1	69	2005-01-01	6.03288	1	106	54	0	1	0	0	0	1	1	0	0	1	0	1	1	170	70	24.2215	0.76	0.76	2011-07-05	2011-06-10	9620	11.4	21	15	5.1	4.2	16.7	1.1	244	157	58	2011-07-05	0.476712	14.1	7.2	138	234
2011-01-12	2012-02-22	24	22	2000	2	66	1989-01-01	22.0438	1	120	75	0	0	0	1	0	0	0	0	0	0	1	0	0	149	38.25	17.23	0.35	1.26	2011-05-09	2011-01-07	5440	10.9	24	22	6.9	4.8	48.2	2.08	215	176	40	2012-01-21	1.02466	1152.88	7.5	92	212	2011-01-07
2011-01-14	2014-08-01	79	109	2000	1	39	2008-06-12	2.59178	1	142	87	0	1	1	1	1	1	1	0	0	0	0	2	3	175	97	31.67			2013-10-28	2011-01-12			17	18	6.8	4.8	16.1	1.17	440	209	32	2012-06-20	1.43288	11.83	6.7	154	237	2013-10-28
2011-01-17	2014-08-01	97	73	2000	1	33	2009-01-01	2.04384	1	90	64	0	1	1	0	1	1	1	0	0	1	0	2	3	169	93	32.56			2011-07-11	2011-01-17	7170	11.2	20	26	9.2	4.8	14.4	1.01	513	218	50	2010-10-11	-0.268493	223.01	8.4	175	280	2011-07-11
2011-01-19		95	97	2000	1	61	2003-01-01	8.05479	0	143	86	1	0	0	1	1	1	0	0	0	1	0	1	1	164	70	26.0262			2012-01-16	2011-01-15	5530	13.9	60	67	4.8	4.1	12.8	0.83	299	159	60	2012-01-16	0.991781	55.31	6.8	187	259
2011-02-15	2014-12-04	90	94	1000	1	60	2013-01-08	-1.89863	1	134	79	0	0	0	0	0	1	0	0	0	1	0	0	0	167	74	26.5338	0.88	1.1	2011-02-12	2011-02-12	7490	14.9	27	30	7.1	4.5	18.5	0.93	316	146	36	2011-02-12	-0.00821918	14.65		110
2011-02-18	2014-08-01	64	80	4000	2	76	2006-01-01	5.13425	1	178	76	0	0	0	0	0	1	1	0	0	1	0	0	0	160	61	23.83			2011-05-28	2010-12-03	6150	9.8	21	22	3.2	4.2	16.6	0.74	107	202	52	2010-12-03	-0.210959	112.01	11.5	328	422	2011-05-28
2011-02-21		85	79	2000	1	40	2007-01-22	4.08493	0	130	80	0	0	1	0	0	1	1	0	0	0	0	1	1	176	75	24.2123	0.37	0.3	2011-02-14	2011-02-14	5560	15.3	16	16	3.6	4.6	13.3	1.09	194	197	50	2011-02-14	-0.0191781	6.5	10	192	262
2011-02-22	2014-08-01	64	85	2000	1	73	2006-01-01	5.14521	1	130	72	0	0	0	0	1	0	0	0	0	1	0	1	1	163	69	25.97			2014-02-06	2011-02-21	7940	15.3	17	14	5	4.2	24	1.14	468	139	37	2013-02-14	1.98082	15.14		93		2011-02-21
2011-02-22		64	85	2000	1	73	2008-05-29	2.73699	1	121	75	0	1	0	0	1	0	0	0	0	1	0	1	0	165	75	27.5482			2013-02-14	2011-02-21	7940	15.3	17	14	5	4.2	24	1.14	468	139	37	2013-02-14	1.98082	15.14		93
2011-02-24		81	90	2000	1	64	2010-03-12	0.956164	1	112	68	0	1	0	1	0	1	0	0	0	1	0	1	1	180	72	22.2222			2009-08-19	2011-02-16			17	22	6	4.5	14.9	0.98	296	152	40	2009-08-19	-1.51781	12.33	6.6	120	135
2011-03-09	2014-11-12	85	101	2000	2	58	2008-04-16	2.89589	0	130	80	1	0	0	0	0	1	0	0	0	0	0	0	0	158	66	26.4381			2011-02-23	2011-02-23	5250	12.2	20	25	5.1	4.2	13.1	0.77	200	213	45	2011-02-23	-0.0383562	9.62	6.5	96	114
2011-03-11	2014-06-25	90	76	4000	1	41	2009-01-01	2.18904	1	115	81	1	0	1	0	0	1	1	0	0	0	0	2	3	169.4	83	28.92			2011-08-05	2011-03-09	5860	15.4	24	30	6.7	4.7	12.2	0.97	378	217	47	2011-03-09	-0.00547945	43.41	6.1	120	218	2011-08-05
2011-03-21		71	80	4000	2	76	1983-01-01	28.2356	1	130	70	0	1	0	1	1	1	1	0	0	1	0	0	0	160	60	23.4375	0.41	0.5	2011-05-28	2011-03-17	5900	10.5	20	19	5.7	4.2	27	0.89	104	159	41	2011-05-28	0.186301	24.3	8.6	167	302
2011-04-07		83	72	1000	1	58	2008-03-20	3.04932	1	130	80	0	1	1	1	1	0	0	1	0	0	0	1	1	174	74.9	24.7391			2013-03-26	2013-03-26	5070	13.2	66	40	2.7	4.4	13.8	1.11	680	249	39	2013-03-26	1.96986	28.38	6.7	145
2011-04-18		107	103	2000	2	30	2010-02-24	1.14521	1	167	104	0	1	0	1	0	1	1	0	0	0	0	1	0	168	79	27.9904			2011-08-10	2011-04-15	6070	13.5	102	94	9.3	4.5	15.1	0.75	305	123	29	2011-08-10	0.312329	689.31	7	110
2011-04-19	2014-08-01	33	33	2000	1	74	2007-01-01	4.29863	1	125	73	0	1	0	0	0	1	0	0	0	1	0	1	1	170	71	24.57			2013-03-27	2011-02-08	8320	16.4	16	21	5.4	4.3	25.7	1.93	342	177	36	2013-03-27	1.93973	117.21	6.6	121		2011-02-08
2011-05-04		84	76	2000	1	27	2007-01-01	4.33973	1	151	96	1	0	1	1	1	1	1	0	0	0	0	1	0	187	118	33.7442	27.6	1	2012-04-17	2011-03-21	7810	14	71	38		4.1	16.1	1.18	1884	434	31	2012-04-17	0.956164	212.45	12.6	363
2011-05-12		95	93	1000	1	49	2012-03-17	-0.849315	0	121	85	1	0	0	0	0	1	0	0	0	1	0	1	1	175	70	22.8571			2012-04-17	2012-04-03	7250	12.9	17	16	5.4	4.7	14.5	0.93	95	212	153	1900-02-09	-111.329	2.29	6.5	107
2011-05-12		104	102	2000	1	40	2013-03-28	-1.87945	1	130	80	0	1	0	1	0	1	0	0	0	0	0	1	1	183	104	31.055			2010-11-02	2011-05-09	8010	16.4	39	76	8.7	4.9	10.3	0.92	364	200	37	2010-11-02	-0.523288	11.68		109
2011-05-25		30	29	2000	1	75	2014-03-07	-2.7863	0	130	75	0	0	0	0	0	1	0	0	0	1	0	1	1	170	75	25.9516			2013-03-27	2011-05-24	8320	16.4	13	14	6	4.1	30.7	2.08	157	146	33	2013-03-27	1.8411	117.21	6.6	128	120
2011-05-30	2014-08-01	84	82	2000	1	48	2007-08-06	3.81644	1	122	79	0	1	0	0	0	1	1	0	0	1	0	1	0	173	62	20.72	0.72	0.53	2011-08-27	2011-05-28	4830	15	16	34	5.5	0.4	9.5	1.04	303	120	35	2010-11-12	-0.545205	5.41	7.4	135	136	2011-05-28
2011-05-30		85	82	2000	1	48	2007-08-06	3.81644	1	120	70	0	1	0	0	0	1	1	0	0	1	0	0	0	173	62	20.7157	0.72	0.53	2010-11-12	2011-05-28	4830	15	16	34	5.5	4.4	9.5	1.04	303	120	35	2010-11-12	-0.545205	5.41	7.4	135	136
2011-05-31		106	96	2000	1	44	2005-05-05	6.07397	1	123	76	0	1	0	1	1	1	1	0	1	1	0	1	0	171.8	84.4	28.5954	0.61	0.7	2013-11-27	2011-05-13	9070	15.4	30	54	6	4.8	15.8	0.94	229	191	44	2013-11-27	2.49589	53.79	6.3	101	186
2011-07-09	2012-12-22	113	116	4000	1	33	2010-11-25	0.619178	1	152	93	0	1	1	0	1	1	0	0	1	1	1	1	3	183	122	36.43			2012-03-06	2011-07-04	5970	16	86	142	8.3	4.5	10.5	0.82	1809	315	34	2010-12-28	-0.528767	328.8	6.9	144	176	2012-03-06
2011-07-09	2012-12-22	113	112	4000	1	33	2010-11-25	0.619178	1	152	93	0	1	1	0	1	1	0	0	0	1	1	1	3	183	122	36.4299			2012-03-06	2011-07-04	5970	16	86	142	8.3	4.5	10.5	0.82	1809	315	34	2010-12-28	-0.528767	328.8	6.9	144	176	2012-03-06
2011-07-21	2012-03-09	41	25	1000	1	56	2007-09-07	3.87123	1	122	60	0	1	0	1	0	0	0	1	1	1	1	2	3	164.6	79	29.16	2.14	1.13	2011-11-03	2011-07-21	8510	11.2	14	12	9	3.9	27.7	1.81	235	166	30	2011-07-21	0	1891.25	9.2	49	215	2011-07-21
2011-07-27		86	96	2000	1	60	1993-01-01	18.5781	1	107	60	1	0	0	0	1	1	1	0	0	1	0	0	0	160.6	52	20.161	0.59	0.47	2011-10-27	2011-07-27	7540	16.1	22	25	5	4.4	18.7	0.96	246	174	42	2011-10-27	0.252055	12.14	8.2	166	306
2011-07-28	2014-08-01	19	17	2000	2	65	2007-01-01	4.5726	1	126	72	0	0	0	1	1	0	1	0	0	1	0	0	0	152	57	24.67			2012-02-02	2011-07-28	9420	10.3	21	14	7.7	4.2	36.1	2.74	393	157	32	2011-07-28	0	89.08	6.8	98		2012-02-02
2011-07-28	2014-05-20	19	21	2000	2	65	2007-01-01	4.5726	1	126	72	0	0	0	1	1	0	1	0	0	1	0	0	0	152	57	24.67			2012-02-02	2011-07-28	9420	10.3	21	14	7.7	4.2	36.1	2.74	393	157	32	2011-07-28	0	89.08	6.8	98		2011-07-28
2011-08-03		110	108	2000	1	48	2004-01-01	7.59178	1	111	71	0	1	0	0	0	1	1	0	0	1	0	2	3	177	68.8	21.9605	1.49	1.61	2007-10-01	2011-08-02			26	32	8.3	4.3	10	0.86	299	135	28	2007-10-01	-3.8411	5.94	6.2	88	131
2011-08-08	2015-03-03	93	85	2000	2	55	2006-01-01	5.60274	0	120	80	0	0	0	0	1	1	0	0	0	1	0	0	0	163.9	74	27.547	1.34	0.9	2010-08-09	2011-08-03			13	13	4.9	4.1	12.1	0.73	345	164	36	2010-08-09	-0.99726	27.1	6.3	187	206
2011-08-09		69	65	2000	2	77	1979-01-01	32.6247	1	152	71	0	1	0	1	0	1	1	0	0	0	0	0	0	150	56	24.8889	0.69	5.77	2011-03-25	2011-08-02	7680	10.7	18	11	2.8	3.6	17.1	0.86	166	151	45	2011-03-25	-0.375342	39.52	6.9	117
2011-09-02	2013-05-03	39	29	2000	1	28	1998-01-01	13.6767	1	148	93	0	0	1	1	0	1	0	0	0	0	1	1	1	177	102	32.56			2012-03-14	2011-08-30	7010	13.2	11	17	13.9	4.3	27.5	2.2	1818	451	32	2011-08-30	-0.00821918	2570.49	12.8	240	348	2011-08-30
2011-09-02	2013-04-25	103	97	2000	1	37	2011-04-11	0.394521	1	100	60	0	1	0	1	1	1	0	0	0	0	0	0	2	180	120	37.04	9.5	8.8	2012-01-13	2011-09-02	7320	16.1	73	86	5.6	4.2	11	0.94	386	179	30	2011-09-02	0	1583.53	7.9	177		2011-09-02
2011-09-20		58	60	2000	1	73	2005-01-01	6.72055	1	148	58	1	0	0	1	1	1	1	0	0	1	0	0	0	164	63	23.4236	0.86	0.61	2012-03-06	2011-10-06	5130	10.9	27	21	5.4	4	16.7	1.23	59	92	21	2012-03-06	0.460274	252.29	7.9	149	276
2011-10-12		89	88	2000	1	46	2011-10-14	-0.00547945	0	138	92	1	0	0	0	0	1	1	1	0	1	0	1	1	170	80	27.6817			2012-07-27	2011-10-14	7110	14.9	24	32	4.5	4.5	15.2	1.01	127	121	69	2012-07-27	0.791781	2.1	9.3	167	196
2011-10-18	2012-06-14	95	96	1000	2	66	2009-04-17	2.50411	0	121	85	1	0	0	0	0	1	0	0	1	1	0	0	0	150	54	24	3.14	0.5	2012-02-07	2011-10-11			21	18	4.4	4.7	12.3	0.62	204	161	46	2011-10-11	-0.0191781	46.24	9	114	133	2011-10-11
2011-10-25		99	102	1000	2	58	2004-01-01	7.81918	1	100	70	0	1	0	1	0	1	1	0	1	1	0	0	0	158	66.2	26.5182	1.46	1.29	2009-06-29	2011-10-25	3870	13.2	72	87	4.1	4.3	6.4	0.65	114	150	47	2009-06-29	-2.32329	2.06	7.5	154
2011-10-28	2015-05-13	30	37	2000	2	68	2000-01-01	11.8301	1	110	63	1	0	0	0	0	0	0	0	0	1	1	0	0	155	52	21.6441	0.69	4.53	2011-01-18	2011-09-30	6200	12.1	24	16	5.3	4.1	21.6	1.72	612	208	73	2011-01-18	-0.775342	253.5	8.2	156
2011-11-09		93	91	2000	2	64	2011-07-01	0.358904	1	117	63	0	1	0	0	0	1	0	0	0	0	0	0	0	153	69.2	29.5613	4.09	1.5	2012-01-10	2011-11-09	6780	13.5	19	18	4.9	4.4	13.3	0.68	252	152	27	2012-01-10	0.169863	5.35	6.2	107
2011-11-28	2014-11-19	117	108	2000	2	44	2006-01-01	5.90959	1	124	81	0	1	1	1	0	0	0	1	0	0	0	0	0	162.2	66.7	25.3527			2012-11-21	2012-11-21	8180	13.5	44	50	3.4	4.3	8.3	0.52	1000	178	28	2012-11-21	0.983562	42.26	7.7	131	213
2011-11-29		86	88	2000	1	73	2008-12-15	2.95616	1	130	90	0	0	0	0	0	1	0	0	0	1	0	0	1	167	63	22.5896			2013-04-01	2011-06-24	4540	15.2	22	15	3.9	4.5	21.5	0.85	70	182	56	2013-04-01	1.33973	74.02	6.4	113
2011-12-02	2014-04-10	58	39	1000	2	38	1999-01-01	12.926	0	120	80	0	0	0	0	0	1	0	0	0	0	1	0	0	160.8	82	31.71	2.75	5.54	2013-09-13	2011-12-02			15	21	5.9	3.8	14.5	1.09	366	290	45	2008-04-30	-3.59178	282.23	10.3	165		2011-12-02
2011-12-06		97	76	1000	2	58	2004-01-01	7.93425	1	119	71	1	1	0	0	1	1	1	0	0	1	0	1	1	169.1	73.9	25.8439	0.8	0.5	2014-07-02	2011-12-06	8300	17.8	36	47	4.2	4.6	12.9	1.21	310	157	34	2014-07-02	2.5726	9.99	7.3	141
2011-12-15		30	27	1000	1	66	2007-04-12	4.67945	0	120	70	0	0	1	0	0	0	0	0	0	0	0	1	2	168	73	25.8645			2011-10-12	2011-12-12	7460	17.2	18	16	5.9	4.3	19.5	2.19	433	161	32	2011-10-12	-0.175342	32.98	7.2	80
2011-12-27		90	76	2000	1	58	2011-05-17	0.613699	1	118	76	0	1	0	0	1	0	0	0	0	1	0	2	3	150	70	31.1111			2011-12-26	2011-12-26	8100	15.3	30	35	6.4	4.4	10.1	0.93	633	197	39	2011-12-26	-0.00273973	35.23		141
2012-01-25	2013-01-23	47	58	2000	1	62	1995-01-01	17.0767	1	108	62	1	0	1	1	1	1	0	0	0	0	0	0	2	172	93	31.44			2012-04-23	2012-01-21	9000	14.2	18	16	4.7	4.9	36.2	1.84	262	206	35	2011-05-26	-0.668493	20.61	6.9	116	70	2012-04-23
2012-01-31		60	66	2000	1	82	2005-05-02	6.75342	1	134	84	0	0	0	0	1	1	1	0	0	1	0	1	1	166	62	22.4996			2006-07-03	2010-07-02	13120	17.3	20	42	3.4	4.1	26.9	1.14	364	164	27	2006-07-03	-5.58356	25.73	8.1	232	386
2012-02-02	2014-04-10	93	99	2000	1	53	2007-12-01	4.17534	1	118	66	0	1	0	1	0	1	1	0	0	0	0	1	1	170	73	25.26			2012-07-25	2012-01-30			29	46	5.4	4.4	16.4	0.93	290	158	41	2012-01-30	-0.00821918	15.25	6.3	162	218	2012-01-30
2012-02-21	2014-08-01	108	109	1000	1	54	2007-07-13	4.6137	0	128	80	0	1	0	0	1	1	0	0	0	1	0	1	2	159.8	59.8	23.42			2012-08-16	2012-02-21			27	26	5.1	4.7	17	0.69	269	168	48	2010-08-06	-1.54521	34.36	6.6	143	292	2012-02-21
2012-02-21	2014-11-17	108	109	2000	1	54	2007-07-13	4.6137	0	106	72	0	1	0	0	0	1	1	0	0	1	0	1	1	160	54	21.0937			2012-08-16	2012-02-21	6950	14.7	27	26	5.1	4.7	17	0.69	269	168	45	2012-08-16	0.484932	30.82	6.6	143	292
2012-02-27		87	75	2000	1	49	1997-01-01	15.1644	1	124	76	0	1	0	0	0	1	0	1	0	0	0	1	2	168	80	28.3447			2013-08-01	2012-02-27	10800	13.7	23	22	3.2	4.4	13.1	1.01	274	196	45	2013-08-01	1.4274	500.68	10.4	156	203
2012-03-08		64	63	2000	1	63	2008-01-01	4.1863	1	130	70	0	0	0	0	1	1	1	0	0	1	0	0	1	164	73	27.1416	0.34	0.5	2013-08-05	2011-11-21	5940	15.4	36	41	7.9	4.4	13.3	1.35	170	146		2013-08-05	1.41096	189.64	6.3	127
2012-03-15		100	102	2000	1	54	2012-11-13	-0.665753	1	137	92	0	1	0	1	1	1	1	0	0	1	0	1	2	170.5	79.7	27.4163			2014-11-13	2012-10-18	6420	16.1	60	84	4.6	4.3	13.9	0.83	202	155	40	2014-11-13	2.66575	8.13	7.6	164
2012-03-31	2014-02-02	119	111	2000	2	40	2009-05-09	2.89589	0	107	54	0	0	0	0	1	1	0	0	0	1	0	0	0	158.5	55.75	22.19	1.45	0.6	2013-08-03	2012-03-31	7530	13.5	14	13	6.3	4.4	8	0.58	204	114	31	2012-06-09	0.191781	4.95	6.4	107		2012-03-31
2012-04-13		93	94	2000	2	67	2011-01-13	1.24932	0	120	68	1	1	0	1	0	1	1	0	0	1	0	0	0	150	69	30.6667			2010-09-01	2012-04-09	6130	14.1	37	42	5.9	4.6	15.4	0.65	196	165	50	2010-09-01	-1.61644	11.01	6.6	110	209
2012-04-19	2014-08-01	102	101	4000	1	49	2014-01-11	-1.73151	0	160	100	0	1	0	0	0	0	0	0	1	1	0	1	2	171	85	29.0688			2012-04-18	2012-04-18	6970	15.8	36	53	7.4	4.7	13.4	0.85	277	157	41	2012-04-18	-0.00273973	57.55	6	109		2012-04-18
2012-05-04		75	67	4000	1	34	2010-05-10	1.9863	1	120	80	0	1	1	0	0	1	1	0	0	0	0	0	1	168.4	95.7	33.7464			2012-08-01	2012-05-04	5860	10	18	11	7.8	4.4	13.4	1.24	400	236	47	2012-08-01	0.243836	104.92	6.7	168	191
2012-05-07		36	37	2000	1	63	2005-01-01	7.35068	1	141	80	0	1	0	1	1	0	0	0	0	0	0	2	3	167	76	27.2509			2010-05-31	2012-05-07	7080	13.4	23	27	7	4.2	35.7	1.92	617	228	39	2010-05-31	-1.93699	42.89		145
2012-05-08		104	104	1000	1	55	2005-01-01	7.35342	0	130	80	0	1	0	0	0	1	1	0	0	1	0	1	0	175	93	30.3673			2012-05-02	2012-05-02	9160	15.6	27	26	5.2	4.6	8.2	0.73	395	137	37	2012-05-02	-0.0164384	187.59	7	144	197
2012-05-21	2014-05-11	61	57	1000	2	66	1996-01-01	16.3973	0	130	80	0	0	1	0	1	0	0	0	0	0	1	0	0	152	59	25.54			2013-05-07	2012-05-15	7160	14.1	22	17	6.5	4.4	23.6	0.96	936	190	25	2010-05-12	-2.0274	17.73	7.4	116	167	2013-05-07
2012-05-22	2013-05-21	54	32	1000	2	52	2002-01-01	10.3945	1	135	65	0	1	0	1	1	1	0	0	1	1	1	0	0	155	61	25.39			2012-10-10	2012-05-15	11580	11.6	13	19	7.4	3.6	34.7	1.23	381	205	61	2012-05-15	-0.0191781	5072.21	9.1	149	510	2012-05-15
2012-05-29		114	113	2000	1	50	2006-01-01	6.41096	1	100	60	1	0	0	0	1	1	0	1	0	0	0	1	1	169.2	74	25.8482	0.47	0.5	2014-04-01	2012-05-26	6050	15.7	29	31	7.6	4.3	16.8	0.55	1676	311	30	2014-04-01	1.8411	304.47	9.2	231	323
2012-05-30		84	82	2000	2	65	2005-11-08	6.56164	1	110	80	0	0	0	0	1	1	0	0	0	1	0	0	0	147.5	65.8	30.2442			2012-05-10	2012-05-10	8780	12.9	22	22	7.8	4.3	14.6	0.75	213	168	44	2012-05-10	-0.0547945	10.55	6.5	95	72
2012-06-12	2014-08-01	98	101	2000	1	54	2008-01-01	4.44932	1	118	77	0	1	0	1	0	1	1	0	0	0	0	2	3	179	74	23.1			2013-01-14	2012-06-12	6830	16.5	19	25	5.2	4.8	16.1	0.88	260	156	40	2012-06-12	0	286.72	6.6	151		2012-06-12
2012-06-12		97	100	2000	1	54	2008-01-01	4.44932	1	118	77	0	1	0	1	1	1	1	0	0	0	0	2	3	179	68	21.2228			2012-09-11	2012-06-12	6830	16.5	19	25	5.2	4.8	16.1	0.88	260	156	40	2012-09-11	0.249315	304.17	6.6	151
2012-06-20	2015-03-23	99	91	1000	1	61	2007-11-12	4.60822	0	151	85	0	0	1	0	0	1	0	0	0	0	0	1	1	168	58	20.5499			2010-01-06	2012-06-14			24	21	5.4	4.2	11.8	0.75	283	143	43	2010-01-06	-2.45479	7.82	6.4	124	97
2012-06-26	2014-08-01	76	58	4000	1	42	2009-01-01	3.48493	0	127	84	0	1	1	0	0	1	1	0	0	0	0	1	0	172.5	98.8	33.2			2012-09-28	2012-06-25	8730	14.4	27	36	7.3	4.5	16.1	1.29	428	201	29	2011-12-09	-0.547945	5.34	7.1	125	110	2012-09-28
2012-07-02	2014-08-01	97	99	2000	1	50	2011-09-20	0.783562	1	128	71	0	1	0	1	1	1	0	0	1	1	0	1	2	166	71	25.77	0.8	1.8	2013-03-21	2012-06-28			41	60	7.8	4.3	15.4	0.96	582	170	37	2011-12-24	-0.523288	77.69	6.3	124	123	2012-06-28
2012-07-02		92	99	2000	1	50	2011-09-20	0.783562	1	128	71	0	1	0	1	1	1	0	0	0	1	0	1	1	165	58	21.3039	0.8	1.8	2011-12-24	2012-06-28	9150	15.3	41	60	7.8	4.3	15.4	0.96	582	170	37	2011-12-24	-0.523288	77.69	6.3	124	123
2012-07-02	2014-08-01	35	41	2000	2	65	1980-01-01	32.5233	1	120	67	0	1	0	0	0	0	0	0	0	1	1	0	0	152	61	26.4			2012-12-12	2012-06-26	5640	13.6	21	22	5	4	27.6	1.34	432	238	33	2012-06-26	-0.0164384	216.58	7.7	152	253	2012-06-26
2012-07-02	2014-10-17	37	41	2000	2	66	1991-01-01	21.5151	1	169	82	0	1	0	0	1	1	0	0	0	0	1	0	0	160	60	23.4375			2012-06-26	2012-06-26	6540	13.6	21	22	5	4	27.6	1.34	432	238	3	2012-06-26	-0.0164384	216.58	7.7	152	253
2012-07-24	2014-05-01	81	75	2000	1	54	2003-01-01	9.56712	1	142	92	0	1	1	1	1	1	0	1	1	0	0	1	2	168.9	76.9	26.96			2012-10-15	2012-07-24			15	17	6.5	5	19.7	0.99	550	290	39	2012-04-25	-0.246575	80.28		7.4	131	2012-10-15
2012-08-10		87	84	1000	1	67	2009-11-19	2.72603	1	107	37	0	1	0	0	0	1	1	0	1	1	0	0	0	160	69	26.9531			2010-06-24	2012-08-06	6180	16	29	37	4.5	4.4	15.6	0.91	141	124	47	2010-06-24	-2.13151	5.5	7.1	103	224
2012-09-06	2014-02-28	107	112	1000	2	56	2006-11-03	5.84658	0	130	75	0	0	0	0	1	1	1	0	0	1	0	0	0	154.6	64.1	26.82			2012-12-01	2012-09-03	4440	12.9	41	69	2.7	4.3	9.9	0.39	351	175	36	2011-02-19	-1.54795	137.5	8.8	179	320	2012-09-03
2012-09-11	2015-02-09	23	21	1000	1	85	1976-01-01	36.7205	1	140	80	0	1	0	1	0	0	0	0	0	1	1	1	2	168	71	25.1559			2012-06-14	2012-06-14	4830	12.3	29	34	6.7	3.9	44.6	2.47	186	109	28	2012-06-14	-0.243836	201.66	10	210
2012-09-11	2014-08-01	74	78	2000	1	54	1992-01-01	20.7096	1	130	90	0	1	0	0	1	1	1	0	0	1	0	2	3	176	61	19.69			2013-03-08	2012-09-07	7010	11.3	21	19	7.5	4.4	14.9	1.13	521	180	32	2012-09-07	-0.0109589	389.19	7.5	139	272	2012-09-07
2012-09-11		74	78	2000	1	54	1992-01-01	20.7096	1	130	80	0	1	0	0	1	1	1	0	0	1	0	0	0	175.4	63.5	20.6402			2012-09-07	2012-09-07	7010	11.3	21	19	7.5	4.4	14.9	1.13	521	180	32	2012-09-07	-0.0109589	389.19	7.5	139	272
2012-09-17	2015-01-19	114	110	2000	1	31	2012-09-17	0	0	123	79	0	0	0	0	0	1	1	0	0	1	0	1	1	175	83	27.102			2012-09-17	2012-09-17	5160	15.6	16	20	7.2	4.4	19.1	0.89	483	195	35	2012-09-17	0	5.04	7.2	159	254
2012-09-27	2013-01-22	48	24	2000	1	74	1980-01-01	32.7616	1	135	91	0	0	1	0	1	1	0	0	0	1	1	0	1	171	69	23.6	1.3	1.8	2013-02-17	2012-09-24	8200	14.4	15	14	5.4	4.2	30.8	1.43	396	137	28	2012-10-27	0.0821918	450.76	13.3	275	194	2013-02-17
2012-10-08		85	87	2000	2	75	2005-07-19	7.2274	0	127	75	0	0	0	1	0	1	0	0	0	1	0	0	0	165	64	23.5078			2012-10-05	2012-07-03	6680	12.9	28	21	5	4.4	14.8	0.55	345	156		2012-07-03	-0.265753	15.66	7	91	217
2012-10-09		17	19	2000	2	66	2006-01-01	6.77534	1	135	75	0	0	0	1	1	0	1	0	1	1	0	0	0	154	57	24.0344			2012-10-04	2012-10-04	13160	11	21	14	8.2	3.8	35.3	2.76	288	124	27	2012-10-04	-0.0136986	94.66	7.8	162
2012-11-13	2014-09-15	44	43	2000	1	76	2004-06-01	8.45753	1	130	70	0	0	0	1	0	1	1	0	0	1	0	0	0	165	67	24.6097			2012-03-12	2012-11-13	6430	15.8	40	39	5.7	4.2	15.8	1.53	229	144	28	2012-09-10	-0.175342	9.07	6.6	113
2012-11-22	2014-08-01	77	76	2000	1	57	1998-01-01	14.9014	1	141	69	0	1	0	1	0	1	0	0	1	1	1	0	1	162	66	25.15	0.66	0.4	2013-09-26	2012-11-22	7210	12.2	19	16	6.7	3.8	14.7	1.06	322	195	42	2012-02-21	-0.753425	6586.17	7.5	104	203	2012-11-22
2012-11-22	2015-03-12	77	64	2000	1	57	1998-01-01	14.9014	1	157	92	0	1	0	0	0	1	0	0	0	1	1	1	0	162.4	64.7	24.532	0.66	0.4	2012-02-21	2012-11-22	7210	12.2	19	16	6.7	3.8	14.7	1.06	322	195	42	2012-02-21	-0.753425	6586.17	7.5	104	203
2012-11-23	2014-08-01	41	22	2000	1	47	1995-01-01	17.9068	1	130	84	0	1	1	0	1	0	0	0	0	1	1	1	2	172	85	28.73			2013-05-18	2012-11-22	9680	16.5	16	12	6.5	3.2	23.6	1.9	973	356	42	2012-11-16	-0.0191781	5939.49	10.6	345	519	2013-05-18
2012-11-23		33	22	2000	1	47	1994-01-01	18.9068	1	141	76	0	1	1	1	0	0	0	0	0	1	1	1	2	171.1	83.3	28.4541			2012-11-16	2012-11-16	6610	15.6	14	15	7.2	3.2	30.1	1.92	1075	263	37	2012-11-16	-0.0191781	5939.49	9.9	163	349
2012-12-03		25	18	2000	1	58	1992-01-01	20.937	0	110	70	0	0	0	1	1	0	1	1	0	1	0	1	1	170	73	25.2595			2013-01-31	2012-12-03	5290	12.3	17	33	7.8	3.6	35.6	2.23	193	163	46	2013-01-31	0.161644	2552.79	8.2	141	269
2012-12-07		88	89	1000	2	68	2005-06-30	7.44384	1	130	95	0	1	0	1	0	1	1	0	0	1	0	0	0	155	60	24.974			2012-11-29	2012-11-29			15	10	4.5	4.2	18.9	0.8	59	151	55	2012-11-29	-0.0219178	3.66	6.2	102	189
2012-12-19	2014-01-22	91	75	2000	1	53	2003-01-01	9.9726	1	115	73	1	0	0	1	1	1	1	0	1	1	0	1	2	170	83	28.72	19.1	3.4	2013-07-01	2012-12-18	10020	14	33	24	7.5	3.8	9.3	0.84	129	165	40	2012-12-20	0.00273973	139.5	6.9	91		2012-12-18
2013-01-15	2013-05-18	19	16	2000	1	58	1990-01-01	23.0548	1	135	80	0	1	0	1	1	0	1	0	1	1	0	0	0	165	76	27.92	11.9	1.8	2013-05-18	2013-01-12	4410	11.5	18	16	9.5	3.8	71	3.91	110	137	32	2013-01-12	-0.00821918	2145.86	7.2	104		2013-01-12
2013-01-15	2014-09-26	27	16	2000	1	49	2011-11-01	1.20822	1	157	92	1	0	0	1	1	0	0	1	1	1	0	1	0	170	100	35			2013-06-24	2013-02-12	8420	13.5	26	33	6.6	3.3	27.7	2.69	335	244	42	2013-02-12	0.0767123	6714.06	8.9	155	133	2013-02-12
2013-02-21		77	85	1000	1	61	1993-01-01	20.1534	0	125	70	0	0	0	0	0	1	0	0	0	1	1	1	1	167	57	20.4382			2014-02-22	2013-02-16	7350	14.7	41	47	4.6	4.3	16.8	1.05	242	105	38	2014-02-22	1.00274	10.67	8.1	160	278
2013-03-04		96	93	2000	1	60	2004-01-01	9.17808	0	110	80	0	1	0	1	1	1	1	0	0	1	0	0	1	170.5	81	27.8635			2013-02-25	2013-02-25	11730	13.6	27	59	5.3	4.6	17.6	0.95	332	175	39	2013-02-25	-0.0191781	11.36	7.6	170	290
2013-03-05	2013-12-09	129	132	2000	2	32	1999-01-01	14.1836	0	106	81	0	1	0	1	0	1	0	1	1	1	1	0	0	160	105	41.02			2013-06-04	2013-02-28	8040	12.9	21	27	4.6	3.6	14.9	0.73	343	234	34	2013-02-28	-0.0136986	1128.79	9.7	138	126	2013-02-28
2013-03-05	2014-11-14	101	95	2000	1	43	2011-05-16	1.80548	0	136	87	0	0	0	0	0	1	1	0	0	1	0	0	0	167.5	73	26.0192			2014-06-21	2013-03-05			11	13	7.5	4	11.3	0.68	195	140	33	2014-06-21	1.29589	31.05	6.8	143	193
2013-03-26		32	30	1000	1	69	2002-01-01	11.2384	1	151	50	0	1	0	1	1	0	1	0	0	0	0	1	0	160	70	27.3437			2013-03-13	2013-03-13	9010	11.7	12	12	6.8	4.2	23.3	1.05	251	162	37	2013-03-13	-0.0356164	864.73	7.7	154	282
2013-04-03		102	109	2000	1	38	2010-10-25	2.4411	0	138	83	0	0	0	0	0	1	0	0	0	0	0	1	1	174	70	23.1206			2013-11-28	2013-04-02			23	41	6.2	4.9	9	0.94	436	228	37	2013-11-28	0.654795	6.7	5.8	114	141
2013-04-15	2014-08-01	35	32	2000	2	59	1996-01-01	17.2986	1	113	72	0	1	0	1	1	0	1	0	0	1	1	0	0	150	71	31.56			2013-09-11	2013-04-15	5840	11.5	13	10	5	4.1	39.1	1.45	347	185	27	2013-04-15	0	1978.37	7.8	170	113	2013-04-15
2013-04-23	2014-06-24	90	94	1000	1	68	2007-01-01	6.31233	0	124	77	0	0	0	0	1	1	1	0	0	0	0	1	1	174	70	23.12			2013-08-19	2013-04-22			20	23	5.4	4.2	19.5	0.84	482	208	28	2013-04-22	-0.00273973	21.28	7.7	190	247	2013-04-22
2013-06-11		35	32	2000	2	59	2000-01-01	13.4521	1	113	68	0	1	0	0	1	0	1	0	0	1	1	0	0	155	64	26.6389			2013-06-11	2013-06-11	4180	10.9	12	7	5.2	4	31.2	1.59	246	182	26	2013-06-11	0	1388.06	8.4	157	106
2013-07-30		107	105	1000	1	51	2013-07-30	0	0	134	80	0	1	0	1	0	1	1	0	0	1	0	1	1	175	70	22.8571			2013-07-29	2013-07-29	8590	16.7	16	26	6.2	4.4	10.6	0.74	411	179	28	2013-07-29	-0.00273973	14.82	10.3	199	331
2013-07-30		72	70	1000	2	63	2006-01-01	7.58082	1	127	74	0	1	0	0	0	1	1	0	0	1	0	0	0	150	52.58	23.3689			2014-01-22	2013-07-25	5390	10.8	19	14	5.4	4	18.8	0.86	232	120	38	2014-01-22	0.482192	921.94	8	152	146
2013-09-02	2014-02-03	57	44	1000	1	59	2011-01-01	2.67123	1	116	77	0	1	0	1	1	1	0	0	0	0	0	1	0	166.8	90	32.35			2014-02-03	2013-09-02			14	14	9.2	4.7	21.8	1.35	324	208	49	2013-09-02	0	528.33	8.7	165	299	2013-09-02
2013-09-02		57	44	1000	1	59	2010-01-01	3.67123	1	107	61	0	1	1	1	1	0	0	0	0	0	1	1	0	166.8	90	32.3482			2013-09-02	2013-09-02			14	14	9.2	4.7	21.8	1.35	324	208	49	2014-05-07	0.676712	529.33	9.2	113	256
2013-09-02		87	77	2000	2	69	2006-01-13	7.6411	1	140	90	0	1	0	0	1	1	1	0	0	1	1	0	0	164	63	23.4236			2013-01-22	2013-01-22			19	28	5.7	4.4	22.9	0.81	253	225		2013-01-22	-0.610959	116.96	9.6	271	476
2013-09-02		99	98	4000	2	64	2011-09-26	1.93699	0	130	80	0	0	1	0	0	1	1		0	0	0	0	0	160	63	24.6094			2011-01-04	2013-08-30	5250	10.6	40	11	3.8	3.9	13.5	0.56	288	92	22	2011-01-04	-2.66301	14.66	6.8	106	233
2013-09-12		70	63	4000	1	51	1993-01-01	20.7096	1	117	88	0	1	0	0	0	1	0	0	1	1	1	1	1	169	69	24.1588			2014-12-11	2013-09-10	5710	13.4	21	16	4.9	3.8	21.8	1.19	124	131	50	2014-12-11	1.24658	914.45	8.8	78	332
2013-09-24		77	68	1000	1	62	2012-09-03	1.05753	1	130	80	0	1	0	1	0	1	1	0	1	1	0	1	1	170	97	33.564			2007-05-23	2013-08-16	10070	15.7	55	61	9	4.4	21.1	1.03	501	156	31	2007-05-23	-6.34521	11.61		174
2013-10-01		108	106	2000	2	47	2012-12-24	0.769863	0	131	83	0	0	0	0	0	1	1	0	0	1	0	0	0	151.5	57.6	25.0956			2013-09-21	2013-09-21			23	27	4.8	4.4	14.2	0.61	429	167	36	2013-09-21	-0.0273973	57.6	6.3	103	191
2013-10-04	2014-08-01	13	13	2000	2	66	2002-01-01	11.7644	1	137	80	0	1	0	0	1	0	0	0	0	0	0	0	0	165	68	24.98			2014-04-11	2013-09-28	4360	11	122	38	2.6	4.1	47.3	3.41	267	155	22	2013-06-21	-0.287671	9.2	6.3	80		2013-09-28
2013-10-07	2014-07-07	104	107	1000	1	55	2000-01-01	13.7753	0	127	61	0	1	0	0	1	1	1	0	0	0	0	2	3	184.8	89.3	26.15			2014-01-06	2013-10-07			23	25	3.6	4.4	14.6	0.8	105	178	49	2013-10-07	0	22.97	8.6	169	280	2013-10-07
2013-10-07	2014-07-08	100	107	1000	1	55	2000-01-01	13.7753	0	126	71	0	1	0	0	1	1	1	0	0	0	0	0	0	184.6	89.6	26.2933			2013-10-07	2013-10-07	6820	15.4	23	25	3.6	4.4	14.6	0.8	105	178	49	2013-10-07	0	22.97	8.6	169	280
2013-10-08		40	39	1000	1	61	2000-01-01	13.7781	1	145	78	0	1	0	1	0	1	1	0	0	0	0	0	0	169	78	27.31			2013-09-27	2013-09-27	4990	9.8	16	14	8.2	4.1	25.6	1.7	395	163	24	2013-09-27	-0.030137	10.42	6.1	114	114
2013-10-08	2014-08-01	25	38	2000	1	55	2004-01-01	9.77534	1	120	80	0	1	0	1	0	0	0	0	0	1	1	0	2	166.8	72	25.88			2014-05-16	2013-10-08	1110	12.9	28	39	7.5	4.1	37.1	2.52	424	131	24	2013-10-08	0	1428.38	6.9	149		2014-05-16
2013-10-10		53	56	4000	1	66	2011-10-06	2.0137	0	129	72	0	1	1	1	0	0	1	0	1	1	0	0	0	170	81	28.0277	20.6	4.9	2014-07-30	2013-10-10	11180	12.7	33	19	5.7	4	16.5	1.36	208	158	29	2014-07-30	0.80274	25.23	6.8	113	212
2013-10-14		31	30	2000	2	56	2011-05-19	2.40822	1	121	78	0	1	0	1	0	0	1	0	0	0	0	0	0	159	62	24.5243			2012-08-02	2013-10-14	5820	13.2	29	22	6.1	4.2	20.3	1.82	542	213	32	2012-08-02	-1.2	271.12	6.6	124	147
2013-10-14		108	124	4000	1	39	2012-01-01	1.7863	0	114	79	0	0	1	0	1	1	0	0	0	0	0	1	1	167	82	29.4023			2014-01-29	2013-09-28	14850	18.5	28	26	5.9	4.3	9.1	0.66	1270	369	30	2014-01-29	0.293151	6.38	7.9	147
2013-10-21		76	74	2000	2	72	1982-01-01	31.8247	0	125	80	0	0	0	0	1	1	0	0	0	1	0	0	0	153	62	26.4855			2013-07-22	2013-10-14	5600	14.8	16	18	4.8	4	18.3	0.78	271	145	49	2013-07-22	-0.249315	11.25	7.8	170
2013-10-22		94	93	2000	2	61	1987-01-01	26.8247	0	110	60	0	0	0	0	0	1	1	0	0	0	0	0	0	154	52.7	22.2213			2013-06-26	2013-10-15	7200	10.9	22	15	4.4	4.5	10.4	0.69	107	196	58	2013-06-26	-0.323288	22.89	6.1	122	176
2013-10-30		91	112	4000	2	52	2007-01-01	6.83288	1	136	86	0	1	1	1	0	1	0	0	0	1	1	0	0	156	72	29.5858			2013-03-04	2013-10-30	5660	13.5	52	52	2.9	4.3	14.9	0.75	735	184	38	2013-03-04	-0.657534	0	7.1	148	112
2013-10-31		103	98	1000	1	57	2012-07-01	1.33425	1	137	79	0	1	0	1	0	1	1	0	1	1	0	1	1	173	78	26.0617			2013-10-31	2013-10-31	6770	13.5	35	32	6.8	4.6	15.3	0.81	324	180	59	2013-10-31	0	19.05	7	142	224
2013-11-05	2014-04-14	105	102	1000	2	51	2007-04-02	6.6	0	125	75	0	0	0	0	0	1	1	0	1	1	0	0	0	156.3	52.2	21.3674			2013-05-09	2013-11-01			26	15	5.1	4.8	14.4	0.61	285	185	49	2013-05-09	-0.493151	9.63	7.1	124	227
2013-11-11		73	69	1000	1	72	2005-10-01	8.11781	1	142	83	0	1	1	0	0	1	0	1	0	1	0	1	1	164.7	83.2	30.6716			2013-11-05	2013-11-05			18	17	5	4.9	17.8	1.22	272	170	41	2013-11-05	-0.0164384	21.95	6.7	126	182
2013-11-13		95	89	1000	1	66	1998-01-01	15.8767	1	146	85	0	0	0	1	0	1	1	0	0	1	0	0	0	171.7	77.5	26.2882			2013-11-12	2013-11-12	4800	14	24	18	8.3	4.1	13.5	0.75	538	245	41	2013-11-12	-0.00273973	277.69	6.7	167	286
2013-11-28	2014-11-20	103	108	1000	2	49	2011-02-01	2.82466	0	116	80	0	0	0	0	1	1	0	0	0	0	0	0	0	153.5	48.7	20.6687			2012-11-15	2013-11-28			28	21	4.7	4.7	11.8	0.69	238	200	53	2012-11-15	-1.03562	4.3	6	109
2013-12-04		76	74	2000	1	39	2012-11-29	1.0137	1	151	89	0	1	0	1	0	1	0	0	0	1	0	1	1	169	70	24.5089			2013-02-18	2013-12-02	10930	17.3	18	27	4.9	4.6	11.1	1.2	343	146	50	2013-02-18	-0.791781	10.59	7.5	158	273
2013-12-20		89	85	1000	2	76	2007-01-16	6.93151	1	150	89	0	1	0	0	1	1	1	0	0	1	0	0	0	152	62	26.8352			2013-04-09	2013-04-09	10280	11.6	83	80	4.6	4.2	14	0.65	293	177	38	2013-04-09	-0.69863	17.33	8.3	180	260
2013-12-24		47	39	2000	1	70	2002-01-01	11.9863	1	145	81	0	0	0	0	1	0	1	1	0	1	0	0	0	173	80	26.7299			2013-12-17	2013-12-17	6550	13.7	22	28	7.4	4.3	18.2	1.48	402	126	32	2013-12-17	-0.0191781	1857.07	8	150	258
2013-12-31		107	112	2000	1	45	2007-01-01	7.00274	1	108	74	0	0	0	0	0	1	0	0	0	1	1	1	1	173.7	68.7	22.7697			2014-02-21	2013-12-23	10680	15.3	58	89	7.7	5.2	14.6	0.87	306	183	45	2014-02-21	0.142466	18.82	9.8	255
2013-12-31		25	37	2000	1	55	2007-01-01	7.00274	1	120	80	0	1	0	1	0	0	0	0	0	1	1	1	1	167	72	25.8166			2013-12-07	2013-12-07	11140	12	17	27	8.2	3.7	32.7	2.7	241	121	27	2013-12-07	-0.0657534	1777.42	7.8	140
2014-01-07	2014-10-07	50	49	1000	2	76	1998-08-10	15.4219	1	111	75	0	0	0	0	0	1	0	1	0	0	1	0	0	155	72.1	30.0104			2014-02-07	2014-01-07	9430	13.4	47	63	6.7	4.4	18.7	1.08	298	199	39	2014-02-07	0.0849315	63.12	9.2	148	279
2014-01-14		57	55	1000	2	59	2005-01-01	9.0411	1	125	77	0	1	0	1	1	0	1	0	0	1	0	0	0	145	58	27.5862			2014-04-15	2014-04-15	4810	10.4	19	18	5.9	4.3	21.4	0.82	210	177	47	2014-04-15	0.249315	65.23	6.1	103	123
2014-01-28		102	97	1000	1	54	2007-10-29	6.25479	0	133	83	1	0	0	0	1	1	1	0	0	0	0	1	2	171	74	25.3069			2013-02-20	2014-01-27			23	30	6.6	4.1	11.2	0.78	295	140	34	2013-02-20	-0.936986	7.8	7.1	147	245
2014-02-10	2015-05-18	110	108	2000	2	48	2013-01-01	1.10959	0	128	76	0	0	1	0	0	1	0	1	1	0	0	0	0	160	62	24.2187			2013-07-17	2014-02-08	6090	12.9	19	24	5.3	4.5	8.1	0.57	412	243	46	2013-07-17	-0.569863	7.64	7.1	150	217
2014-02-19	2014-12-08	106	105	1000	1	47	2013-11-01	0.30137	0	117	66	0	0	0	0	0	1	1	0	0	0	0	1	1	168.5	78	27.4723			2014-02-11	2014-02-11	5660	16.2	41	44	6.6	4.6	12.8	0.8	784	249	36	2014-02-11	-0.0219178	167.83	10.8	244	380
2014-03-10		74	84	1000	1	72	2002-01-01	12.1945	1	128	64	0	1	0	1	1	0	0	0	0	1	0	1	2	161.2	76	29.2471			2015-02-26	2014-03-05	7020	11.1	17	16	7.4	4.4	17.6	1.04	226	179	34	2015-02-26	0.967123	68.19	6.4	113	192
2014-03-13		107	108	1000	1	52	2012-09-19	1.47945	0	133	72	0	0	0	0	0	1	1	0	0	0	0	1	0	166.5	69	24.8898			2013-09-26	2014-03-13			18	37	4.5	4.6	11.5	0.72	380	202	39	2013-09-26	-0.460274	7.8	9.6	159	306
2014-05-12		93	93	2000	1	54	2007-02-20	7.2274	0	120	70	0	0	0	0	0	1	0	1	1	1	0	0	0	173	66	22.0522			2014-05-07	2014-05-07			14	14	6.9	4.2	13.4	0.79	1199	214	37	2014-05-07	-0.0136986	0	6.2	111	121
2014-05-28		85	92	2000	1	61	2007-01-01	7.40822	1	111	69	0	1	0	0	1	1	1	0	0	1	0	1	1	169	65	22.7583			2014-05-28	2014-05-28	5790	15.3	62	44	3.9	4.4	16.5	0.96	570	231	44	2014-05-28	0	265.66	10.7	270
2014-06-20		97	92	4000	1	69	2004-01-01	10.474	1	110	70	0	0	0	1	1	0	0	1	0	1	0	1	1	168	63	22.3214			2013-11-11	2014-04-25	5780	13.7	25	16	4.3	4	11.4	0.68	114	131	39	2013-11-11	-0.605479	17.42	7.4	114	270
2014-06-23		89	91	1000	1	45	2012-09-19	1.7589	0	120	80	0	0	0	0	0	1	0	0	0	1	0	1	1	172	78	26.3656			2014-05-12	2014-05-12	4910	15.4	15	23	3.7	4.4	18.1	1.01	209	200	37	2014-05-12	-0.115068	4.11	6.4	120	177
2014-06-24		45	36	2000	1	82	2004-01-01	10.4849	1	110	70	0	1	0	0	0	1	1	0	0	1	0	1	1	173	67.35	22.5033			2014-05-28	2014-05-27	8210	11	14	12	4.2	3.6	36.9	1.82	128	132	31	2014-05-28	-0.0739726	83.69	7.1	188
2014-07-01	2014-12-30	117	109	1000	1	40	2013-02-01	1.41096	1	150	90	0	1	0	1	0	1	1	0	0	0	0	1	1	180	87	26.8519			2014-02-22	2014-06-21			24	37	5.7	4.6	13	0.72	605	177	30	2014-02-22	-0.353425	8.13	6	114	127
2014-07-22		98	94	1000	1	57	2002-01-01	12.5616	1	139	86	0	1	0	0	1	0	0	1	0	0	1	1	0	169	65	22.7583			2014-02-12	2014-07-22	5380	11.9	14	19	3.7	3.8	13.2	0.82	82	140	46	2014-02-12	-0.438356	16.72	7.8	293
2014-07-25		107	107	2000	1	47	2010-01-29	4.48767	0	133	79	0	0	0	0	0	1	1	0	0	1	0	1	1	169.2	70.4	24.5908			2014-07-25	2014-07-25			32	47	5.8	4.3	12.4	0.79	254	172	44	2014-07-25	0	7.96	6.4	126	146
2014-08-05		13	13	2000	1	43	2007-01-01	7.59726	1	131	84	0	1	1	1	1	0	0	0	1	1	1	1	2	169	73	25.5593			2014-09-01	2014-08-05	10550	14.3	16	23	8.3	4	55.4	4.71	1280	294	41	2014-09-01	0.0739726	3876.69	11.4	351	530
2014-08-14		19	19	2000	1	53	1993-01-01	21.6301	1	130	90	1	0	0	1	0	0	0	0	0	0	1	1	0	168	78	27.6361			2014-08-14	2014-08-07	8040	12.4	16	13	5.6	3.9	27.4	3.07	542	236	31	2014-08-14	0	956.79	7.6	175
2014-09-25		100	101	2000	1	51	2012-11-27	1.8274	1	128	95	0	1	1	0	0	1	0	0	0	0	0	1	1	168.6	80.4	28.284			2014-01-27	2014-09-18	3360	15	52	40	5.6	4.1	19.1	0.86	490	161	38	2014-01-27	-0.660274	89.3	5.9	127	153
2014-10-08		21	20	4000	1	78	1995-01-01	19.7808	1	140	80	0	0	0	0	0	0	1	1	0	0	0	0	0	175	86	28.0816			2014-10-28	2014-10-28	7070	13	22	21	5.5	4.5	24.3	2.65	305	159	63	2014-10-28	0.0547945	34.33	6.9	132
2014-11-10		32	34	2000	1	43	2001-01-01	13.8658	1	165	102	0	1	0	1	0	0	1	1	0	0	0	1	1	165	70	25.7117			2014-11-10	2014-11-10	8610	12.9	13	13	9.3	4.5	29.4	2.28	587	168	28	2014-11-10	0	403.49	7	248
2014-11-19		96	97	1000	2	66	2011-04-06	3.62466	1	130	80	0	0	0	1	0	1	0	0	0	0	0	0	0	158	58	23.2335			2014-11-19	2014-11-19			17	17	4.7	4.3	9.8	0.47	365	159	37	2014-11-19	0	26.57	6.8	148	134
2014-11-25		76	70	2000	1	41	2002-01-01	12.9068	1	121	74	1	0	0	1	1	1	0	0	0	1	1	0	0	170	72	24.9135			2014-09-05	2014-11-25	6340	13.9	19	25	8.7	3.8	19.5	1.18	320	162	37	2014-09-05	-0.221918	1234.59	8.9	186	310
2014-12-02		116	113	2000	2	42	2014-10-01	0.169863	0	110	70	0	0	0	0	0	1	0	0	0	1	0	0	0	162	57.2	21.7955			2014-12-09	2014-10-21	11450	13.3	91	131	8.1	4.8	12.9	0.55	294	299	42	2014-12-09	0.0191781	29.81	8.7	184	317
2014-12-22		92	93	1000	2	63	1981-01-01	33.9945	0	149	82	0	1	0	0	0	1	0	1	0	1	0	0	0	154	56	23.6128			2014-12-22	2014-12-22	7240	11.8	20	16	3.5	4.5	21.1	0.69	600	201	35	2014-12-22	0	84.88	8.8	365	509
2015-01-27		68	67	1000	1	58	2005-01-01	10.0767	1	110	70	0	0	0	0	1	1	0	0	0	1	1	1	1	162.4	64.3	24.3803			2015-01-21	2015-01-21	6930	17.5	32	45	5.9	4.2	15.4	1.18	322	101	38	2015-01-21	-0.0164384	367	9.2	167	324
[truncated: 15 more columns]
